# Supplementary material for: Do peer review models affect clinicians’ trust in journals? A survey of junior doctors
Source: Res Integr Peer Rev. 2017 Jun 29;2:11. doi: 10.1186/s41073-017-0029-8 (PMC5803626; doi:10.1186/s41073-017-0029-8)
Supplement: Supplementary file 5 — Survey raw data. (XLSX 68 kb) [file 41073_2017_29_MOESM5_ESM.xlsx]

## Sheet: Sheet1
**NB potentially indentifying individual demographic data (age and gender) have been removed. See manuscript table 1 for summary.
RespondentID	CollectorID	StartDate	EndDate	Age in years (Enter number)	Gender	At what stage are you in your career?		How long have you been qualified (full GMC registration)?	What is your area of specialisation?	Do you have a post-graduate degree? (if so, please select your highest degree)		How much time do you currently spend doing academic research?	How often do you read scientific journals (in print or electronic)?	Which of the following journals do you read regularly? (Select all that you read regularly)							* The key journal in your field, please specify	Have you had <u>formal</u> training on peer review?	How many of your own articles have undergone peer review in the past 5 years?	How many manuscripts have you peer reviewed during the last 12 months?	In your opinion, which of the following are important purposes of peer review? (please select as many as you feel are relevant)							Please assess the importance of the following for peer review.							How aware are you of the following types of peer review?						How often do you look up information in scientific journals to aid your clinical decision making?	Is it important to your decision making whether an article has been peer reviewed?	When making a clinical decision, do you ever consider the type of peer review in your decision making <u>beyond</u> whether an article has been peer reviewed?	Please rate the following journals for trustworthiness of peer review:
_x0000_	_x0000_	_x0000_	_x0000_	Open-Ended Response	Response	Response	Other (e.g. Clinical Assistant, Associate Specialist) please specify	Response	Open-Ended Response	Response	Other (please specify)	Response	Response	The BMJ	The Lancet	The New England Journal of Medicine	PLOS Medicine	BMC Medicine	The key journal in your field*	Other (please specify)	Open-Ended Response	Response	Response	Response	To assist the editor in their decision making	To assess importance and novelty	To check the research has been conducted correctly	The check the data have been interpreted correctly	To improve the quality of how the research is reported	To proof the manuscript	To detect fraud	To assist the editor in their decision making	To assess importance and novelty	To check the research has been conducted correctly	The check the data have been interpreted correctly	To improve the quality of how the research is reported	To proof the manuscript	To detect fraud	Single blind peer review	Double blind peer review	Open peer review	Collaborative peer review	Post publication peer review	Decoupled peer review	Response	Response	Response	The BMJ	BMC Medicine
4088372814	63718214	2015-07-16 06:29:31	2015-07-16 06:43:03			Specialist Registrar		More than 10 years up to/including 15 years	ID Micro	Masters		2 days or more a week	Every week			The New England Journal of Medicine						No	1 to 5	1 to 5	To assist the editor in their decision making	To assess importance and novelty	To check the research has been conducted correctly	The check the data have been interpreted correctly	To improve the quality of how the research is reported			<br>Somewhat<br>important <br><font size=-2></font>	<br>Important<br><font size=-2></font>	<br>Most<br>important<br><font size=-2></font>	<br>Important<br><font size=-2></font>	<br>Important<br><font size=-2></font>	<br>Not<br>important<br><font size=-2></font>	<br>Not<br>important<br><font size=-2></font>	<br>I have never heard<br>of this type<br<font size=-2></font>	<br>I have never heard<br>of this type<br<font size=-2></font>	<br>I have heard of <br>and understand<br>how this type works<br><font size=-2></font>	<br>I have never heard<br>of this type<br<font size=-2></font>	<br>I have never heard<br>of this type<br<font size=-2></font>	<br>I have never heard<br>of this type<br<font size=-2></font>	At least once a month	Yes	No	<br>I do not<br>know anything<br>about peer review<br>in this journal<br><font size=-2></font>	<br>I trust<br>peer review<br>in this journal<br><font size=-2></font>
4080945105	63718214	2015-07-12 11:22:07	2015-07-12 11:25:05			Specialist Registrar		More than 5 years up to/including 10 years	Respiratory	No		None	At least once a month						The key journal in your field*		Thorax/Blue	No	1 to 5	0			To check the research has been conducted correctly
4080282435	63718214	2015-07-11 14:35:14	2015-07-11 15:13:09			Core Medical Trainee		0 years up to/ including 5 years	Respiratory	No		None	At least once a month		The Lancet	The New England Journal of Medicine						No	1 to 5	1 to 5					To improve the quality of how the research is reported	To proof the manuscript		<br>Somewhat<br>important <br><font size=-2></font>	<br>Important<br><font size=-2></font>	<br>Somewhat<br>important <br><font size=-2></font>	<br>Somewhat<br>important <br><font size=-2></font>	<br>Important<br><font size=-2></font>	<br>Important<br><font size=-2></font>	<br>Important<br><font size=-2></font>	<br>I have heard of <br>and understand<br>how this type works<br><font size=-2></font>	<br>I have heard of <br>and understand<br>how this type works<br><font size=-2></font>	<br>I have heard of<br>but don’t know<br>how this type works<br><font size=-2></font>	<br>I have heard of<br>but don’t know<br>how this type works<br><font size=-2></font>	<br>I have heard of<br>but don’t know<br>how this type works<br><font size=-2></font>	<br>I have never heard<br>of this type<br<font size=-2></font>	At least once every 3 months	No	No	<br>I have<br>some concerns<br>about peer review<br>in this journal<br><font size=-2></font>	<br>I do not<br>know anything<br>about peer review<br>in this journal<br><font size=-2></font>
4070591358	63718214	2015-07-06 18:07:19	2015-07-06 18:08:12			Specialist Registrar		0 years up to/ including 5 years	endocrinology	Masters		None	At least once every 3 months									No
4069521815	63718214	2015-07-06 08:35:13	2015-07-06 08:35:28
4067364877	63718214	2015-07-03 22:49:10	2015-07-03 23:05:00			Specialist Registrar		More than 5 years up to/including 10 years	Geriatric Medicine	MD		None	At least once every 6 months						The key journal in your field*	Overseas medical journal	BGS	No	0	0			To check the research has been conducted correctly	The check the data have been interpreted correctly	To improve the quality of how the research is reported			<br>Somewhat<br>important <br><font size=-2></font>	<br>Somewhat<br>important <br><font size=-2></font>	<br>Important<br><font size=-2></font>	<br>Important<br><font size=-2></font>	<br>Important<br><font size=-2></font>	<br>Somewhat<br>important <br><font size=-2></font>	<br>Important<br><font size=-2></font>	<br>I have never heard<br>of this type<br<font size=-2></font>	<br>I have never heard<br>of this type<br<font size=-2></font>	<br>I have never heard<br>of this type<br<font size=-2></font>	<br>I have never heard<br>of this type<br<font size=-2></font>	<br>I have never heard<br>of this type<br<font size=-2></font>	<br>I have never heard<br>of this type<br<font size=-2></font>	At least once every 6 months	No	No	<br>I do not<br>know anything<br>about peer review<br>in this journal<br><font size=-2></font>	<br>I have<br>never heard<br>of this journal<br><font size=-2></font>
4060693661	63718214	2015-06-30 22:20:33	2015-06-30 22:29:52			Specialist Registrar		More than 10 years up to/including 15 years	Diabetes & Endocrinology, GIM	Other (please specify)	Currently completing Phd	Less than 2 days a week	Every week		The Lancet	The New England Journal of Medicine			The key journal in your field*		JCEM, Bone, Thyroid	No	1 to 5	0	To assist the editor in their decision making	To assess importance and novelty	To check the research has been conducted correctly	The check the data have been interpreted correctly	To improve the quality of how the research is reported	To proof the manuscript	To detect fraud	<br>Important<br><font size=-2></font>	<br>Important<br><font size=-2></font>	<br>Most<br>important<br><font size=-2></font>	<br>Most<br>important<br><font size=-2></font>	<br>Most<br>important<br><font size=-2></font>		<br>Somewhat<br>important <br><font size=-2></font>	<br>I have heard of<br>but don’t know<br>how this type works<br><font size=-2></font>	<br>I have heard of<br>but don’t know<br>how this type works<br><font size=-2></font>	<br>I have heard of<br>but don’t know<br>how this type works<br><font size=-2></font>	<br>I have heard of<br>but don’t know<br>how this type works<br><font size=-2></font>	<br>I have heard of<br>but don’t know<br>how this type works<br><font size=-2></font>	<br>I have heard of<br>but don’t know<br>how this type works<br><font size=-2></font>	At least once a week	Yes	Yes	<br>I trust<br>peer review<br>in this journal<br><font size=-2></font>	<br>I do not<br>know anything<br>about peer review<br>in this journal<br><font size=-2></font>
4058978202	63718214	2015-06-30 06:42:40	2015-06-30 06:52:24			Specialist Registrar		More than 5 years up to/including 10 years	Renal	No		Less than 2 days a week	Every week	The BMJ								No	1 to 5	0	To assist the editor in their decision making	To assess importance and novelty	To check the research has been conducted correctly	The check the data have been interpreted correctly	To improve the quality of how the research is reported		To detect fraud	<br>Important<br><font size=-2></font>	<br>Important<br><font size=-2></font>	<br>Important<br><font size=-2></font>	<br>Important<br><font size=-2></font>	<br>Somewhat<br>important <br><font size=-2></font>	<br>Not<br>important<br><font size=-2></font>	<br>Somewhat<br>important <br><font size=-2></font>	<br>I have never heard<br>of this type<br<font size=-2></font>	<br>I have never heard<br>of this type<br<font size=-2></font>	<br>I have heard of<br>but don’t know<br>how this type works<br><font size=-2></font>	<br>I have never heard<br>of this type<br<font size=-2></font>	<br>I have never heard<br>of this type<br<font size=-2></font>	<br>I have never heard<br>of this type<br<font size=-2></font>	At least once a week	Yes	No	<br>I trust<br>peer review<br>in this journal<br><font size=-2></font>	<br>I do not<br>know anything<br>about peer review<br>in this journal<br><font size=-2></font>
4057124721	63718214	2015-06-29 11:48:40	2015-06-29 11:54:20			Specialist Registrar		More than 5 years up to/including 10 years	gastro	Other (please specify)	MBBs	None	At least once every 3 months						The key journal in your field*		GUT	No	0	0		To assess importance and novelty		The check the data have been interpreted correctly	To improve the quality of how the research is reported			<br>Not<br>important<br><font size=-2></font>	<br>Most<br>important<br><font size=-2></font>	<br>Important<br><font size=-2></font>	<br>Most<br>important<br><font size=-2></font>	<br>Most<br>important<br><font size=-2></font>	<br>Somewhat<br>important <br><font size=-2></font>	<br>Not<br>important<br><font size=-2></font>	<br>I have heard of <br>and understand<br>how this type works<br><font size=-2></font>	<br>I have heard of <br>and understand<br>how this type works<br><font size=-2></font>	<br>I have heard of<br>but don’t know<br>how this type works<br><font size=-2></font>	<br>I have never heard<br>of this type<br<font size=-2></font>	<br>I have never heard<br>of this type<br<font size=-2></font>	<br>I have never heard<br>of this type<br<font size=-2></font>	At least once a week	Yes	No	<br>I trust<br>peer review<br>in this journal<br><font size=-2></font>	<br>I have<br>never heard<br>of this journal<br><font size=-2></font>
4056812559	63718214	2015-06-29 07:39:04	2015-06-29 07:43:42			Specialist Registrar		More than 5 years up to/including 10 years	Neurology	Masters		None	At least once a month	The BMJ		The New England Journal of Medicine	PLOS Medicine		The key journal in your field*		PN, JNNP	No	6 to 10	0	To assist the editor in their decision making	To assess importance and novelty	To check the research has been conducted correctly	The check the data have been interpreted correctly	To improve the quality of how the research is reported	To proof the manuscript	To detect fraud	<br>Important<br><font size=-2></font>	<br>Important<br><font size=-2></font>	<br>Most<br>important<br><font size=-2></font>	<br>Most<br>important<br><font size=-2></font>	<br>Important<br><font size=-2></font>	<br>Somewhat<br>important <br><font size=-2></font>	<br>Somewhat<br>important <br><font size=-2></font>	<br>I have heard of <br>and understand<br>how this type works<br><font size=-2></font>	<br>I have heard of <br>and understand<br>how this type works<br><font size=-2></font>	<br>I have heard of <br>and understand<br>how this type works<br><font size=-2></font>	<br>I have heard of <br>and understand<br>how this type works<br><font size=-2></font>	<br>I have heard of <br>and understand<br>how this type works<br><font size=-2></font>	<br>I have never heard<br>of this type<br<font size=-2></font>	At least once a month	Yes	No	<br>I trust<br>peer review<br>in this journal<br><font size=-2></font>	<br>I do not<br>trust or mistrust<br>peer review <br>in this journal<br><font size=-2></font>
4056162894	63718214	2015-06-28 17:42:44	2015-06-28 17:48:18			Specialist Registrar		More than 5 years up to/including 10 years	Geriatrics.GIM	No		Less than 2 days a week	Every week	The BMJ	The Lancet	The New England Journal of Medicine	PLOS Medicine	BMC Medicine	The key journal in your field*		Age & Ageing	No	1 to 5	0								<br>Somewhat<br>important <br><font size=-2></font>	<br>Most<br>important<br><font size=-2></font>	<br>Most<br>important<br><font size=-2></font>	<br>Important<br><font size=-2></font>	<br>Important<br><font size=-2></font>	<br>Not<br>important<br><font size=-2></font>	<br>Somewhat<br>important <br><font size=-2></font>	<br>I have never heard<br>of this type<br<font size=-2></font>	<br>I have never heard<br>of this type<br<font size=-2></font>	<br>I have never heard<br>of this type<br<font size=-2></font>	<br>I have never heard<br>of this type<br<font size=-2></font>	<br>I have never heard<br>of this type<br<font size=-2></font>	<br>I have never heard<br>of this type<br<font size=-2></font>	At least once a week	Yes	No	<br>I trust<br>peer review<br>in this journal<br><font size=-2></font>	<br>I do not<br>know anything<br>about peer review<br>in this journal<br><font size=-2></font>
4056004676	63718214	2015-06-28 14:07:54	2015-06-28 14:13:10			Specialist Registrar		0 years up to/ including 5 years	Respiratory medicine	No		None	Every week	The BMJ		The New England Journal of Medicine			The key journal in your field*		Thorax	No	1 to 5	0	To assist the editor in their decision making			The check the data have been interpreted correctly	To improve the quality of how the research is reported	To proof the manuscript		<br>Somewhat<br>important <br><font size=-2></font>	<br>Somewhat<br>important <br><font size=-2></font>	<br>Important<br><font size=-2></font>	<br>Important<br><font size=-2></font>	<br>Important<br><font size=-2></font>	<br>Important<br><font size=-2></font>	<br>Somewhat<br>important <br><font size=-2></font>	<br>I have heard of <br>and understand<br>how this type works<br><font size=-2></font>	<br>I have heard of <br>and understand<br>how this type works<br><font size=-2></font>	<br>I have heard of <br>and understand<br>how this type works<br><font size=-2></font>	<br>I have heard of<br>but don’t know<br>how this type works<br><font size=-2></font>	<br>I have never heard<br>of this type<br<font size=-2></font>	<br>I have never heard<br>of this type<br<font size=-2></font>	At least once a week	Yes	No	<br>I trust<br>peer review<br>in this journal<br><font size=-2></font>	<br>I do not<br>trust or mistrust<br>peer review <br>in this journal<br><font size=-2></font>
4055854254	63718214	2015-06-28 09:36:36	2015-06-28 09:45:29			Specialist Registrar		More than 5 years up to/including 10 years	Geriatrics	No		None	At least once a month	The BMJ								No	0	0	To assist the editor in their decision making	To assess importance and novelty	To check the research has been conducted correctly			To proof the manuscript		<br>Important<br><font size=-2></font>	<br>Important<br><font size=-2></font>	<br>Important<br><font size=-2></font>	<br>Somewhat<br>important <br><font size=-2></font>	<br>Important<br><font size=-2></font>	<br>Somewhat<br>important <br><font size=-2></font>	<br>Somewhat<br>important <br><font size=-2></font>	<br>I have never heard<br>of this type<br<font size=-2></font>	<br>I have never heard<br>of this type<br<font size=-2></font>	<br>I have never heard<br>of this type<br<font size=-2></font>	<br>I have never heard<br>of this type<br<font size=-2></font>	<br>I have never heard<br>of this type<br<font size=-2></font>	<br>I have never heard<br>of this type<br<font size=-2></font>	At least once every 6 months	No	No	<br>I do not<br>trust or mistrust<br>peer review <br>in this journal<br><font size=-2></font>	<br>I have<br>never heard<br>of this journal<br><font size=-2></font>
4055547003	63718214	2015-06-27 22:27:10	2015-06-27 22:31:16			Specialist Registrar		More than 5 years up to/including 10 years	Acute medicine	No		None	At least once a month	The BMJ		The New England Journal of Medicine						No	1 to 5	1 to 5		To assess importance and novelty		The check the data have been interpreted correctly	To improve the quality of how the research is reported	To proof the manuscript		<br>Important<br><font size=-2></font>	<br>Most<br>important<br><font size=-2></font>	<br>Important<br><font size=-2></font>	<br>Important<br><font size=-2></font>	<br>Important<br><font size=-2></font>	<br>Important<br><font size=-2></font>	<br>Important<br><font size=-2></font>	<br>I have heard of<br>but don’t know<br>how this type works<br><font size=-2></font>	<br>I have heard of<br>but don’t know<br>how this type works<br><font size=-2></font>	<br>I have heard of<br>but don’t know<br>how this type works<br><font size=-2></font>	<br>I have heard of<br>but don’t know<br>how this type works<br><font size=-2></font>	<br>I have heard of <br>and understand<br>how this type works<br><font size=-2></font>	<br>I have heard of<br>but don’t know<br>how this type works<br><font size=-2></font>	At least once every 3 months	No	No	<br>I do not<br>trust or mistrust<br>peer review <br>in this journal<br><font size=-2></font>	<br>I do not<br>know anything<br>about peer review<br>in this journal<br><font size=-2></font>
4053107952	63718214	2015-06-26 09:27:00	2015-06-26 09:33:08			Specialist Registrar		More than 5 years up to/including 10 years	ID & Micro	PhD		2 days or more a week	Every week			The New England Journal of Medicine			The key journal in your field*	Lancet Infectious Diseases	Clinical Infectious Diseases	No	1 to 5	0	To assist the editor in their decision making	To assess importance and novelty	To check the research has been conducted correctly	The check the data have been interpreted correctly	To improve the quality of how the research is reported			<br>Most<br>important<br><font size=-2></font>	<br>Most<br>important<br><font size=-2></font>	<br>Most<br>important<br><font size=-2></font>		<br>Important<br><font size=-2></font>	<br>Somewhat<br>important <br><font size=-2></font>	<br>Not<br>important<br><font size=-2></font>	<br>I have heard of <br>and understand<br>how this type works<br><font size=-2></font>	<br>I have heard of <br>and understand<br>how this type works<br><font size=-2></font>	<br>I have heard of<br>but don’t know<br>how this type works<br><font size=-2></font>	<br>I have heard of<br>but don’t know<br>how this type works<br><font size=-2></font>	<br>I have never heard<br>of this type<br<font size=-2></font>	<br>I have never heard<br>of this type<br<font size=-2></font>	At least once a week	Yes	No	<br>I trust<br>peer review<br>in this journal<br><font size=-2></font>	<br>I do not<br>trust or mistrust<br>peer review <br>in this journal<br><font size=-2></font>
4052613919	63718214	2015-06-26 00:13:33	2015-06-26 00:31:51			Specialist Registrar		More than 10 years up to/including 15 years	DM/Endocrinology & GIM	No		None	Every week	The BMJ						Medscape		No	1 to 5	0		To assess importance and novelty	To check the research has been conducted correctly	The check the data have been interpreted correctly	To improve the quality of how the research is reported			<br>Not<br>important<br><font size=-2></font>	<br>Important<br><font size=-2></font>	<br>Most<br>important<br><font size=-2></font>	<br>Most<br>important<br><font size=-2></font>	<br>Most<br>important<br><font size=-2></font>	<br>Somewhat<br>important <br><font size=-2></font>	<br>Important<br><font size=-2></font>	<br>I have never heard<br>of this type<br<font size=-2></font>	<br>I have heard of <br>and understand<br>how this type works<br><font size=-2></font>	<br>I have never heard<br>of this type<br<font size=-2></font>	<br>I have never heard<br>of this type<br<font size=-2></font>	<br>I have heard of <br>and understand<br>how this type works<br><font size=-2></font>	<br>I have never heard<br>of this type<br<font size=-2></font>	At least once a week	Yes	No	<br>I do not<br>trust or mistrust<br>peer review <br>in this journal<br><font size=-2></font>	<br>I do not<br>trust or mistrust<br>peer review <br>in this journal<br><font size=-2></font>
4052297127	63718214	2015-06-25 20:42:03	2015-06-25 20:44:41			Specialist Registrar		More than 10 years up to/including 15 years	Infectious Disease	PhD		2 days or more a week	At least once a month			The New England Journal of Medicine			The key journal in your field*			No	11 to 15	1 to 5		To assess importance and novelty	To check the research has been conducted correctly	The check the data have been interpreted correctly				<br>Somewhat<br>important <br><font size=-2></font>	<br>Most<br>important<br><font size=-2></font>	<br>Most<br>important<br><font size=-2></font>	<br>Most<br>important<br><font size=-2></font>	<br>Important<br><font size=-2></font>	<br>Not<br>important<br><font size=-2></font>	<br>Important<br><font size=-2></font>							At least once a month	Yes	Yes
4051935136	63718214	2015-06-25 18:01:38	2015-06-25 18:41:39			Specialist Registrar		More than 5 years up to/including 10 years	Microbiology	Other (please specify)	MRCP(UK), MSc, FRCPath	None	At least once a month	The BMJ		The New England Journal of Medicine				Journal of Infection, American society of microbiology journals, IDSA journal	Journal of Infection	No	1 to 5	0		To assess importance and novelty	To check the research has been conducted correctly	The check the data have been interpreted correctly	To improve the quality of how the research is reported			<br>Somewhat<br>important <br><font size=-2></font>	<br>Important<br><font size=-2></font>	<br>Important<br><font size=-2></font>	<br>Important<br><font size=-2></font>	<br>Important<br><font size=-2></font>	<br>Somewhat<br>important <br><font size=-2></font>	<br>Somewhat<br>important <br><font size=-2></font>	<br>I have heard of<br>but don’t know<br>how this type works<br><font size=-2></font>	<br>I have heard of<br>but don’t know<br>how this type works<br><font size=-2></font>	<br>I have heard of<br>but don’t know<br>how this type works<br><font size=-2></font>	<br>I have never heard<br>of this type<br<font size=-2></font>	<br>I have never heard<br>of this type<br<font size=-2></font>	<br>I have never heard<br>of this type<br<font size=-2></font>	At least once a week	Yes	No	<br>I trust<br>peer review<br>in this journal<br><font size=-2></font>	<br>I have<br>never heard<br>of this journal<br><font size=-2></font>
4051315595	63718214	2015-06-25 13:38:07	2015-06-25 13:39:51			Specialist Registrar		More than 10 years up to/including 15 years	DM/Endo	Other (please specify)	Writing up a PhD	None
4051293640	63718214	2015-06-25 13:29:02	2015-06-25 13:37:43			Specialist Registrar		More than 10 years up to/including 15 years	Diabetes/endocrinology	Other (please specify)	Currently writing up a PhD	None	Every week	The BMJ		The New England Journal of Medicine				JCEM	JCEM	No	1 to 5	0	To assist the editor in their decision making	To assess importance and novelty	To check the research has been conducted correctly	The check the data have been interpreted correctly				<br>Important<br><font size=-2></font>	<br>Most<br>important<br><font size=-2></font>	<br>Most<br>important<br><font size=-2></font>	<br>Most<br>important<br><font size=-2></font>	<br>Somewhat<br>important <br><font size=-2></font>	<br>Somewhat<br>important <br><font size=-2></font>	<br>Somewhat<br>important <br><font size=-2></font>	<br>I have heard of <br>and understand<br>how this type works<br><font size=-2></font>	<br>I have heard of <br>and understand<br>how this type works<br><font size=-2></font>	<br>I have heard of<br>but don’t know<br>how this type works<br><font size=-2></font>	<br>I have heard of<br>but don’t know<br>how this type works<br><font size=-2></font>	<br>I have heard of<br>but don’t know<br>how this type works<br><font size=-2></font>	<br>I have heard of<br>but don’t know<br>how this type works<br><font size=-2></font>	At least once a month	Yes	No	<br>I trust<br>peer review<br>in this journal<br><font size=-2></font>	<br>I have<br>never heard<br>of this journal<br><font size=-2></font>
4050969602	63718214	2015-06-25 10:08:06	2015-06-25 10:16:21			Specialist Registrar		More than 5 years up to/including 10 years	Diabetes, endocrinology	No		Less than 2 days a week	At least once a month	The BMJ							jcem	No	1 to 5	0	To assist the editor in their decision making	To assess importance and novelty	To check the research has been conducted correctly	The check the data have been interpreted correctly				<br>Most<br>important<br><font size=-2></font>	<br>Important<br><font size=-2></font>	<br>Most<br>important<br><font size=-2></font>	<br>Most<br>important<br><font size=-2></font>	<br>Important<br><font size=-2></font>	<br>Not<br>important<br><font size=-2></font>	<br>Somewhat<br>important <br><font size=-2></font>	<br>I have never heard<br>of this type<br<font size=-2></font>	<br>I have never heard<br>of this type<br<font size=-2></font>	<br>I have heard of <br>and understand<br>how this type works<br><font size=-2></font>	<br>I have heard of<br>but don’t know<br>how this type works<br><font size=-2></font>	<br>I have heard of<br>but don’t know<br>how this type works<br><font size=-2></font>	<br>I have never heard<br>of this type<br<font size=-2></font>	At least once a week	Yes	No	<br>I trust<br>peer review<br>in this journal<br><font size=-2></font>	<br>I do not<br>know anything<br>about peer review<br>in this journal<br><font size=-2></font>
4049820206	63718214	2015-06-24 19:29:00	2015-06-24 19:36:03			Specialist Registrar		More than 5 years up to/including 10 years		No		None	Every week						The key journal in your field*			No	6 to 10	1 to 5	To assist the editor in their decision making	To assess importance and novelty	To check the research has been conducted correctly	The check the data have been interpreted correctly	To improve the quality of how the research is reported			<br>Important<br><font size=-2></font>	<br>Important<br><font size=-2></font>	<br>Most<br>important<br><font size=-2></font>	<br>Most<br>important<br><font size=-2></font>	<br>Important<br><font size=-2></font>	<br>Somewhat<br>important <br><font size=-2></font>	<br>Somewhat<br>important <br><font size=-2></font>	<br>I have never heard<br>of this type<br<font size=-2></font>	<br>I have never heard<br>of this type<br<font size=-2></font>	<br>I have never heard<br>of this type<br<font size=-2></font>	<br>I have never heard<br>of this type<br<font size=-2></font>	<br>I have never heard<br>of this type<br<font size=-2></font>	<br>I have never heard<br>of this type<br<font size=-2></font>	At least once a week	Yes	No	<br>I trust<br>peer review<br>in this journal<br><font size=-2></font>	<br>I do not<br>trust or mistrust<br>peer review <br>in this journal<br><font size=-2></font>
4048537678	63718214	2015-06-24 08:47:16	2015-06-24 08:56:24			Specialist Registrar		More than 5 years up to/including 10 years	respiratory	No		2 days or more a week	Every week	The BMJ		The New England Journal of Medicine						No	1 to 5	0				The check the data have been interpreted correctly	To improve the quality of how the research is reported			<br>Important<br><font size=-2></font>	<br>Important<br><font size=-2></font>	<br>Important<br><font size=-2></font>	<br>Important<br><font size=-2></font>	<br>Most<br>important<br><font size=-2></font>	<br>Important<br><font size=-2></font>	<br>Important<br><font size=-2></font>	<br>I have heard of<br>but don’t know<br>how this type works<br><font size=-2></font>	<br>I have heard of<br>but don’t know<br>how this type works<br><font size=-2></font>	<br>I have heard of<br>but don’t know<br>how this type works<br><font size=-2></font>	<br>I have heard of<br>but don’t know<br>how this type works<br><font size=-2></font>	<br>I have heard of<br>but don’t know<br>how this type works<br><font size=-2></font>	<br>I have heard of<br>but don’t know<br>how this type works<br><font size=-2></font>	At least once a week	Yes	No	<br>I trust<br>peer review<br>in this journal<br><font size=-2></font>	<br>I do not<br>know anything<br>about peer review<br>in this journal<br><font size=-2></font>
4048410538	63718214	2015-06-24 07:00:34	2015-06-24 07:09:54					More than 10 years up to/including 15 years	ID	PhD		None	At least once every 3 months							None		No	1 to 5	0	To assist the editor in their decision making	To assess importance and novelty	To check the research has been conducted correctly	The check the data have been interpreted correctly			To detect fraud	<br>Important<br><font size=-2></font>	<br>Important<br><font size=-2></font>	<br>Somewhat<br>important <br><font size=-2></font>	<br>Somewhat<br>important <br><font size=-2></font>	<br>Somewhat<br>important <br><font size=-2></font>	<br>Not<br>important<br><font size=-2></font>	<br>Important<br><font size=-2></font>	<br>I have never heard<br>of this type<br<font size=-2></font>	<br>I have never heard<br>of this type<br<font size=-2></font>	<br>I have never heard<br>of this type<br<font size=-2></font>	<br>I have never heard<br>of this type<br<font size=-2></font>	<br>I have never heard<br>of this type<br<font size=-2></font>	<br>I have never heard<br>of this type<br<font size=-2></font>	At least once every 3 months	Yes		<br>I do not<br>know anything<br>about peer review<br>in this journal<br><font size=-2></font>	<br>I do not<br>know anything<br>about peer review<br>in this journal<br><font size=-2></font>
4047689448	63718214	2015-06-23 20:50:51	2015-06-23 21:24:08			Specialist Registrar		More than 5 years up to/including 10 years	Infectious Diseases	Masters		2 days or more a week	Every week	The BMJ	The Lancet	The New England Journal of Medicine			The key journal in your field*		Lancet ID/CID/PLOS NTDs	No	more than 20	1 to 5	To assist the editor in their decision making	To assess importance and novelty	To check the research has been conducted correctly	The check the data have been interpreted correctly	To improve the quality of how the research is reported		To detect fraud	<br>Somewhat<br>important <br><font size=-2></font>	<br>Somewhat<br>important <br><font size=-2></font>	<br>Most<br>important<br><font size=-2></font>	<br>Most<br>important<br><font size=-2></font>	<br>Important<br><font size=-2></font>	<br>Somewhat<br>important <br><font size=-2></font>	<br>Important<br><font size=-2></font>	<br>I have heard of <br>and understand<br>how this type works<br><font size=-2></font>	<br>I have heard of <br>and understand<br>how this type works<br><font size=-2></font>	<br>I have heard of <br>and understand<br>how this type works<br><font size=-2></font>	<br>I have heard of <br>and understand<br>how this type works<br><font size=-2></font>	<br>I have heard of <br>and understand<br>how this type works<br><font size=-2></font>	<br>I have heard of<br>but don’t know<br>how this type works<br><font size=-2></font>	At least once a month	Yes	No	<br>I do not<br>know anything<br>about peer review<br>in this journal<br><font size=-2></font>	<br>I do not<br>know anything<br>about peer review<br>in this journal<br><font size=-2></font>
4047652621	63718214	2015-06-23 21:01:21	2015-06-23 21:06:50			Specialist Registrar		More than 5 years up to/including 10 years	Respiratory	Other (please specify)	Post Graduate Certificate	None	At least once every 3 months							Thorax	Thorax	No	1 to 5	0	To assist the editor in their decision making	To assess importance and novelty	To check the research has been conducted correctly	The check the data have been interpreted correctly	To improve the quality of how the research is reported	To proof the manuscript	To detect fraud	<br>Important<br><font size=-2></font>	<br>Most<br>important<br><font size=-2></font>	<br>Most<br>important<br><font size=-2></font>	<br>Most<br>important<br><font size=-2></font>	<br>Important<br><font size=-2></font>	<br>Important<br><font size=-2></font>	<br>Important<br><font size=-2></font>	<br>I have never heard<br>of this type<br<font size=-2></font>	<br>I have never heard<br>of this type<br<font size=-2></font>	<br>I have never heard<br>of this type<br<font size=-2></font>	<br>I have never heard<br>of this type<br<font size=-2></font>	<br>I have never heard<br>of this type<br<font size=-2></font>	<br>I have never heard<br>of this type<br<font size=-2></font>	At least once every 6 months	Yes	No	<br>I do not<br>know anything<br>about peer review<br>in this journal<br><font size=-2></font>	<br>I do not<br>know anything<br>about peer review<br>in this journal<br><font size=-2></font>
4047586449	63718214	2015-06-23 20:30:54	2015-06-23 20:34:07			Specialist Registrar		More than 5 years up to/including 10 years	Infectious Diseases/Virology	No		None	Every week	The BMJ								No	0	0		To assess importance and novelty	To check the research has been conducted correctly					<br>Important<br><font size=-2></font>	<br>Important<br><font size=-2></font>	<br>Important<br><font size=-2></font>	<br>Important<br><font size=-2></font>	<br>Important<br><font size=-2></font>	<br>Important<br><font size=-2></font>	<br>Important<br><font size=-2></font>	<br>I have never heard<br>of this type<br<font size=-2></font>	<br>I have never heard<br>of this type<br<font size=-2></font>	<br>I have never heard<br>of this type<br<font size=-2></font>	<br>I have never heard<br>of this type<br<font size=-2></font>	<br>I have never heard<br>of this type<br<font size=-2></font>	<br>I have never heard<br>of this type<br<font size=-2></font>	At least once a month	Yes	No	<br>I do not<br>trust or mistrust<br>peer review <br>in this journal<br><font size=-2></font>	<br>I have<br>never heard<br>of this journal<br><font size=-2></font>
4047557669	63718214	2015-06-23 20:18:46	2015-06-23 20:26:43			Specialist Registrar		More than 10 years up to/including 15 years	infectious disease and microbiology	Masters		Less than 2 days a week	Every week	The BMJ	The Lancet	The New England Journal of Medicine					journal antimicrobial chemotherapy	No	6 to 10	1 to 5	To assist the editor in their decision making	To assess importance and novelty	To check the research has been conducted correctly			To proof the manuscript		<br>Somewhat<br>important <br><font size=-2></font>	<br>Important<br><font size=-2></font>	<br>Important<br><font size=-2></font>	<br>Somewhat<br>important <br><font size=-2></font>	<br>Somewhat<br>important <br><font size=-2></font>	<br>Important<br><font size=-2></font>	<br>Most<br>important<br><font size=-2></font>	<br>I have heard of <br>and understand<br>how this type works<br><font size=-2></font>	<br>I have heard of <br>and understand<br>how this type works<br><font size=-2></font>	<br>I have never heard<br>of this type<br<font size=-2></font>	<br>I have heard of<br>but don’t know<br>how this type works<br><font size=-2></font>	<br>I have never heard<br>of this type<br<font size=-2></font>	<br>I have never heard<br>of this type<br<font size=-2></font>	At least once a week	Yes	No	<br>I do not<br>trust or mistrust<br>peer review <br>in this journal<br><font size=-2></font>	<br>I do not<br>know anything<br>about peer review<br>in this journal<br><font size=-2></font>
4047456576	63718214	2015-06-23 19:35:44	2015-06-23 19:45:16			Specialist Registrar		More than 10 years up to/including 15 years	Infectious diseases	PhD		None	Every week	The BMJ	The Lancet	The New England Journal of Medicine	PLOS Medicine	BMC Medicine	The key journal in your field*		malaria journal	No	6 to 10	1 to 5	To assist the editor in their decision making	To assess importance and novelty	To check the research has been conducted correctly	The check the data have been interpreted correctly	To improve the quality of how the research is reported			<br>Most<br>important<br><font size=-2></font>	<br>Important<br><font size=-2></font>	<br>Important<br><font size=-2></font>	<br>Important<br><font size=-2></font>	<br>Most<br>important<br><font size=-2></font>	<br>Somewhat<br>important <br><font size=-2></font>	<br>Somewhat<br>important <br><font size=-2></font>	<br>I have never heard<br>of this type<br<font size=-2></font>	<br>I have never heard<br>of this type<br<font size=-2></font>	<br>I have heard of <br>and understand<br>how this type works<br><font size=-2></font>	<br>I have never heard<br>of this type<br<font size=-2></font>	<br>I have never heard<br>of this type<br<font size=-2></font>	<br>I have never heard<br>of this type<br<font size=-2></font>	At least once a month	Yes	No	<br>I trust<br>peer review<br>in this journal<br><font size=-2></font>	<br>I trust<br>peer review<br>in this journal<br><font size=-2></font>
4047441482	63718214	2015-06-23 19:28:10	2015-06-23 19:36:16			Specialist Registrar		More than 5 years up to/including 10 years	infectious diseases and medical microbiology	No		None	Every week		The Lancet	The New England Journal of Medicine						No	1 to 5	0	To assist the editor in their decision making	To assess importance and novelty	To check the research has been conducted correctly	The check the data have been interpreted correctly		To proof the manuscript		<br>Most<br>important<br><font size=-2></font>	<br>Important<br><font size=-2></font>	<br>Important<br><font size=-2></font>	<br>Important<br><font size=-2></font>	<br>Important<br><font size=-2></font>	<br>Somewhat<br>important <br><font size=-2></font>	<br>Somewhat<br>important <br><font size=-2></font>	<br>I have never heard<br>of this type<br<font size=-2></font>	<br>I have never heard<br>of this type<br<font size=-2></font>	<br>I have heard of<br>but don’t know<br>how this type works<br><font size=-2></font>	<br>I have heard of<br>but don’t know<br>how this type works<br><font size=-2></font>	<br>I have heard of <br>and understand<br>how this type works<br><font size=-2></font>	<br>I have never heard<br>of this type<br<font size=-2></font>	At least once a week	Yes	No	<br>I trust<br>peer review<br>in this journal<br><font size=-2></font>	<br>I do not<br>know anything<br>about peer review<br>in this journal<br><font size=-2></font>
4047392971	63718214	2015-06-23 19:08:54	2015-06-23 19:14:29			Specialist Registrar		More than 20 years	Infection	PhD		Less than 2 days a week	Every week									No	more than 20	11 to 15			To check the research has been conducted correctly	The check the data have been interpreted correctly	To improve the quality of how the research is reported		To detect fraud	<br>Important<br><font size=-2></font>	<br>Somewhat<br>important <br><font size=-2></font>	<br>Most<br>important<br><font size=-2></font>	<br>Most<br>important<br><font size=-2></font>	<br>Important<br><font size=-2></font>	<br>Somewhat<br>important <br><font size=-2></font>	<br>Important<br><font size=-2></font>	<br>I have heard of <br>and understand<br>how this type works<br><font size=-2></font>	<br>I have heard of <br>and understand<br>how this type works<br><font size=-2></font>	<br>I have heard of <br>and understand<br>how this type works<br><font size=-2></font>	<br>I have never heard<br>of this type<br<font size=-2></font>	<br>I have never heard<br>of this type<br<font size=-2></font>	<br>I have never heard<br>of this type<br<font size=-2></font>	At least once a week	Yes	No	<br>I trust<br>peer review<br>in this journal<br><font size=-2></font>	<br>I do not<br>trust or mistrust<br>peer review <br>in this journal<br><font size=-2></font>
4047281281	63718214	2015-06-23 18:20:00	2015-06-23 18:22:52			Specialist Registrar		More than 5 years up to/including 10 years	GU/HIV	Other (please specify)	Diploma tropical medicine	None	At least once a month						The key journal in your field*		HIV medicine	No	1 to 5	0		To assess importance and novelty	To check the research has been conducted correctly	The check the data have been interpreted correctly	To improve the quality of how the research is reported	To proof the manuscript
4047275535	63718214	2015-06-23 18:17:45	2015-06-23 18:18:45			Specialist Registrar		More than 5 years up to/including 10 years	iD	No		2 days or more a week	Every week	The BMJ		The New England Journal of Medicine
4047170069	63718214	2015-06-23 17:32:12	2015-06-23 17:37:05			Specialist Registrar		More than 5 years up to/including 10 years	Infectious Diseases	Masters		None	Every week						The key journal in your field*		CID, Lancet ID, Journal of Infection	Yes	1 to 5	1 to 5		To assess importance and novelty	To check the research has been conducted correctly	The check the data have been interpreted correctly	To improve the quality of how the research is reported	To proof the manuscript	To detect fraud	<br>Somewhat<br>important <br><font size=-2></font>	<br>Somewhat<br>important <br><font size=-2></font>	<br>Most<br>important<br><font size=-2></font>	<br>Important<br><font size=-2></font>	<br>Important<br><font size=-2></font>	<br>Important<br><font size=-2></font>	<br>Most<br>important<br><font size=-2></font>	<br>I have heard of<br>but don’t know<br>how this type works<br><font size=-2></font>	<br>I have heard of<br>but don’t know<br>how this type works<br><font size=-2></font>	<br>I have heard of <br>and understand<br>how this type works<br><font size=-2></font>	<br>I have never heard<br>of this type<br<font size=-2></font>	<br>I have never heard<br>of this type<br<font size=-2></font>	<br>I have never heard<br>of this type<br<font size=-2></font>	At least once a month	Yes	No	<br>I trust<br>peer review<br>in this journal<br><font size=-2></font>	<br>I trust<br>peer review<br>in this journal<br><font size=-2></font>
4047069049	63718214	2015-06-23 16:47:55	2015-06-23 16:50:55			Consultant		0 years up to/ including 5 years	Microbiology/Virology	Other (please specify)	Master and submit my MD thesis soon	None	Every week		The Lancet							No	0
4046940520	63718214	2015-06-23 15:53:52	2015-06-23 16:15:08			Specialist Registrar		More than 5 years up to/including 10 years	Infectious diseases	MD		2 days or more a week	Every week		The Lancet	The New England Journal of Medicine	PLOS Medicine					No	1 to 5	1 to 5	To assist the editor in their decision making		To check the research has been conducted correctly	The check the data have been interpreted correctly	To improve the quality of how the research is reported			<br>Important<br><font size=-2></font>	<br>Not<br>important<br><font size=-2></font>	<br>Most<br>important<br><font size=-2></font>	<br>Most<br>important<br><font size=-2></font>	<br>Most<br>important<br><font size=-2></font>	<br>Important<br><font size=-2></font>	<br>Not<br>important<br><font size=-2></font>	<br>I have heard of <br>and understand<br>how this type works<br><font size=-2></font>	<br>I have heard of <br>and understand<br>how this type works<br><font size=-2></font>	<br>I have heard of <br>and understand<br>how this type works<br><font size=-2></font>	<br>I have heard of <br>and understand<br>how this type works<br><font size=-2></font>	<br>I have never heard<br>of this type<br<font size=-2></font>	<br>I have never heard<br>of this type<br<font size=-2></font>	At least once a week	Yes		<br>I do not<br>trust or mistrust<br>peer review <br>in this journal<br><font size=-2></font>	<br>I do not<br>know anything<br>about peer review<br>in this journal<br><font size=-2></font>
4046865836	63718214	2015-06-23 15:26:11	2015-06-23 15:30:21			Specialist Registrar		More than 10 years up to/including 15 years	Infectious Diseases and Medical Microbiology	Masters		2 days or more a week	Every week			The New England Journal of Medicine		BMC Medicine				Yes	16 to 20	6 to 10	To assist the editor in their decision making		To check the research has been conducted correctly	The check the data have been interpreted correctly	To improve the quality of how the research is reported			<br>Most<br>important<br><font size=-2></font>	<br>Important<br><font size=-2></font>	<br>Most<br>important<br><font size=-2></font>	<br>Most<br>important<br><font size=-2></font>	<br>Important<br><font size=-2></font>	<br>Somewhat<br>important <br><font size=-2></font>	<br>Most<br>important<br><font size=-2></font>	<br>I have heard of <br>and understand<br>how this type works<br><font size=-2></font>	<br>I have heard of <br>and understand<br>how this type works<br><font size=-2></font>	<br>I have heard of <br>and understand<br>how this type works<br><font size=-2></font>	<br>I have heard of<br>but don’t know<br>how this type works<br><font size=-2></font>	<br>I have heard of<br>but don’t know<br>how this type works<br><font size=-2></font>	<br>I have heard of<br>but don’t know<br>how this type works<br><font size=-2></font>	At least once a week	Yes	No	<br>I trust<br>peer review<br>in this journal<br><font size=-2></font>	<br>I do not<br>trust or mistrust<br>peer review <br>in this journal<br><font size=-2></font>
4046845957	63718214	2015-06-23 15:19:17	2015-06-23 15:20:21			Specialist Registrar		More than 5 years up to/including 10 years	Microbiology	No		None	At least once a month	The BMJ								No	1 to 5	0
4046837751	63718214	2015-06-23 15:14:01	2015-06-23 15:46:46			Specialist Registrar		More than 5 years up to/including 10 years	Infectious Diseases & Microbiology	Masters		2 days or more a week	Every week	The BMJ								No	1 to 5	1 to 5	To assist the editor in their decision making	To assess importance and novelty	To check the research has been conducted correctly	The check the data have been interpreted correctly	To improve the quality of how the research is reported			<br>Most<br>important<br><font size=-2></font>	<br>Most<br>important<br><font size=-2></font>	<br>Important<br><font size=-2></font>	<br>Important<br><font size=-2></font>	<br>Most<br>important<br><font size=-2></font>	<br>Somewhat<br>important <br><font size=-2></font>	<br>Somewhat<br>important <br><font size=-2></font>	<br>I have heard of<br>but don’t know<br>how this type works<br><font size=-2></font>	<br>I have heard of<br>but don’t know<br>how this type works<br><font size=-2></font>	<br>I have heard of<br>but don’t know<br>how this type works<br><font size=-2></font>	<br>I have never heard<br>of this type<br<font size=-2></font>	<br>I have never heard<br>of this type<br<font size=-2></font>	<br>I have never heard<br>of this type<br<font size=-2></font>	At least once a week	Yes	No	<br>I trust<br>peer review<br>in this journal<br><font size=-2></font>	<br>I trust<br>peer review<br>in this journal<br><font size=-2></font>
4046242868	63718214	2015-06-23 10:29:51	2015-06-23 10:35:01			Specialist Registrar		More than 10 years up to/including 15 years	Respiratory, GIM	Other (please specify)	Currently doing a masters	2 days or more a week	Every week	The BMJ		The New England Journal of Medicine	PLOS Medicine					No	0	0	To assist the editor in their decision making							<br>Important<br><font size=-2></font>	<br>Important<br><font size=-2></font>	<br>Important<br><font size=-2></font>	<br>Important<br><font size=-2></font>	<br>Important<br><font size=-2></font>	<br>Important<br><font size=-2></font>	<br>Important<br><font size=-2></font>	<br>I have never heard<br>of this type<br<font size=-2></font>	<br>I have never heard<br>of this type<br<font size=-2></font>	<br>I have never heard<br>of this type<br<font size=-2></font>	<br>I have never heard<br>of this type<br<font size=-2></font>	<br>I have never heard<br>of this type<br<font size=-2></font>	<br>I have never heard<br>of this type<br<font size=-2></font>	At least once a month	Yes	No	<br>I do not<br>know anything<br>about peer review<br>in this journal<br><font size=-2></font>	<br>I do not<br>know anything<br>about peer review<br>in this journal<br><font size=-2></font>
4045564675	63718214	2015-06-23 00:26:55	2015-06-23 00:37:14			Specialist Registrar		More than 15 years up to/including 20 years	microbiology	Masters		None	Every week	The BMJ			PLOS Medicine		The key journal in your field*			No	1 to 5	0	To assist the editor in their decision making	To assess importance and novelty	To check the research has been conducted correctly	The check the data have been interpreted correctly				<br>Somewhat<br>important <br><font size=-2></font>	<br>Somewhat<br>important <br><font size=-2></font>	<br>Important<br><font size=-2></font>	<br>Important<br><font size=-2></font>	<br>Somewhat<br>important <br><font size=-2></font>	<br>Somewhat<br>important <br><font size=-2></font>	<br>Somewhat<br>important <br><font size=-2></font>	<br>I have heard of <br>and understand<br>how this type works<br><font size=-2></font>	<br>I have heard of <br>and understand<br>how this type works<br><font size=-2></font>	<br>I have never heard<br>of this type<br<font size=-2></font>	<br>I have never heard<br>of this type<br<font size=-2></font>	<br>I have never heard<br>of this type<br<font size=-2></font>	<br>I have never heard<br>of this type<br<font size=-2></font>	At least once a week	Yes	No	<br>I trust<br>peer review<br>in this journal<br><font size=-2></font>	<br>I have<br>never heard<br>of this journal<br><font size=-2></font>
4045021091	63718214	2015-06-22 19:14:17	2015-06-22 19:16:14			Specialist Registrar		More than 5 years up to/including 10 years	Microbiology	MD		None	Every week		The Lancet	The New England Journal of Medicine				clin micro reviews,		No	0	0
4044504157	63718214	2015-06-22 15:32:41	2015-06-22 15:36:30			Specialist Registrar		More than 5 years up to/including 10 years	Renal medicine	No		None	At least once every 3 months	The BMJ		The New England Journal of Medicine						No	1 to 5	0			To check the research has been conducted correctly	The check the data have been interpreted correctly	To improve the quality of how the research is reported			<br>Important<br><font size=-2></font>	<br>Important<br><font size=-2></font>	<br>Most<br>important<br><font size=-2></font>	<br>Important<br><font size=-2></font>		<br>Important<br><font size=-2></font>	<br>Important<br><font size=-2></font>	<br>I have never heard<br>of this type<br<font size=-2></font>	<br>I have never heard<br>of this type<br<font size=-2></font>	<br>I have heard of <br>and understand<br>how this type works<br><font size=-2></font>	<br>I have heard of<br>but don’t know<br>how this type works<br><font size=-2></font>	<br>I have heard of<br>but don’t know<br>how this type works<br><font size=-2></font>	<br>I have never heard<br>of this type<br<font size=-2></font>	At least once every 3 months	Yes	No	<br>I trust<br>peer review<br>in this journal<br><font size=-2></font>	<br>I do not<br>know anything<br>about peer review<br>in this journal<br><font size=-2></font>
4044466063	63718214	2015-06-22 15:17:22	2015-06-22 15:31:19			Specialist Registrar		More than 5 years up to/including 10 years	Microbiology	Masters		None	At least once every 3 months						The key journal in your field*		Journal of anti microbial chemotherapy	No	1 to 5	0		To assess importance and novelty			To improve the quality of how the research is reported	To proof the manuscript		<br>Somewhat<br>important <br><font size=-2></font>	<br>Most<br>important<br><font size=-2></font>	<br>Somewhat<br>important <br><font size=-2></font>	<br>Somewhat<br>important <br><font size=-2></font>	<br>Most<br>important<br><font size=-2></font>	<br>Important<br><font size=-2></font>	<br>Not<br>important<br><font size=-2></font>	<br>I have never heard<br>of this type<br<font size=-2></font>	<br>I have never heard<br>of this type<br<font size=-2></font>	<br>I have never heard<br>of this type<br<font size=-2></font>	<br>I have never heard<br>of this type<br<font size=-2></font>	<br>I have never heard<br>of this type<br<font size=-2></font>	<br>I have never heard<br>of this type<br<font size=-2></font>	At least once a week	No	No	<br>I do not<br>know anything<br>about peer review<br>in this journal<br><font size=-2></font>	<br>I do not<br>know anything<br>about peer review<br>in this journal<br><font size=-2></font>
4044277031	63718214	2015-06-22 14:02:20	2015-06-22 14:09:56			Specialist Registrar		More than 10 years up to/including 15 years	HIV/GU Medicine	No		None	At least once a month			The New England Journal of Medicine	PLOS Medicine		The key journal in your field*		HIV Medicine	No	11 to 15	1 to 5			To check the research has been conducted correctly	The check the data have been interpreted correctly	To improve the quality of how the research is reported			<br>Somewhat<br>important <br><font size=-2></font>	<br>Somewhat<br>important <br><font size=-2></font>	<br>Important<br><font size=-2></font>	<br>Important<br><font size=-2></font>	<br>Most<br>important<br><font size=-2></font>	<br>Somewhat<br>important <br><font size=-2></font>	<br>Somewhat<br>important <br><font size=-2></font>	<br>I have heard of <br>and understand<br>how this type works<br><font size=-2></font>	<br>I have heard of <br>and understand<br>how this type works<br><font size=-2></font>	<br>I have heard of <br>and understand<br>how this type works<br><font size=-2></font>	<br>I have heard of <br>and understand<br>how this type works<br><font size=-2></font>	<br>I have heard of<br>but don’t know<br>how this type works<br><font size=-2></font>	<br>I have heard of<br>but don’t know<br>how this type works<br><font size=-2></font>	At least once every 3 months	Yes	No	<br>I trust<br>peer review<br>in this journal<br><font size=-2></font>	<br>I trust<br>peer review<br>in this journal<br><font size=-2></font>
4044211315	63718214	2015-06-22 13:37:24	2015-06-22 13:39:04			Specialist Registrar		More than 5 years up to/including 10 years	Diabetes	Other (please specify)	intercalated BSc	2 days or more a week	At least once a month
4044103353	63718214	2015-06-22 12:49:07	2015-06-22 12:56:33			Consultant		More than 10 years up to/including 15 years	Diabetes and Endocrinology	No		None	Every week	The BMJ		The New England Journal of Medicine			The key journal in your field*		Diabetic Medicine, Diabetes Care, JCEM, Clin Endo, Nature reviews Endocrinology	No	1 to 5	1 to 5	To assist the editor in their decision making	To assess importance and novelty	To check the research has been conducted correctly		To improve the quality of how the research is reported			<br>Important<br><font size=-2></font>	<br>Most<br>important<br><font size=-2></font>	<br>Most<br>important<br><font size=-2></font>	<br>Somewhat<br>important <br><font size=-2></font>	<br>Important<br><font size=-2></font>	<br>Somewhat<br>important <br><font size=-2></font>	<br>Important<br><font size=-2></font>	<br>I have never heard<br>of this type<br<font size=-2></font>	<br>I have heard of <br>and understand<br>how this type works<br><font size=-2></font>	<br>I have heard of <br>and understand<br>how this type works<br><font size=-2></font>	<br>I have heard of<br>but don’t know<br>how this type works<br><font size=-2></font>	<br>I have heard of<br>but don’t know<br>how this type works<br><font size=-2></font>	<br>I have never heard<br>of this type<br<font size=-2></font>	At least once a month	Yes	No	<br>I trust<br>peer review<br>in this journal<br><font size=-2></font>	<br>I have<br>never heard<br>of this journal<br><font size=-2></font>
4043943225	63718214	2015-06-22 11:06:03	2015-06-22 11:23:29			Specialist Registrar		More than 5 years up to/including 10 years	GUM	No		None	At least once every 6 months	The BMJ							HIV Medicine,	No	0	0		To assess importance and novelty	To check the research has been conducted correctly	The check the data have been interpreted correctly	To improve the quality of how the research is reported	To proof the manuscript	To detect fraud	<br>Somewhat<br>important <br><font size=-2></font>	<br>Somewhat<br>important <br><font size=-2></font>	<br>Most<br>important<br><font size=-2></font>	<br>Most<br>important<br><font size=-2></font>	<br>Important<br><font size=-2></font>	<br>Somewhat<br>important <br><font size=-2></font>	<br>Important<br><font size=-2></font>	<br>I have never heard<br>of this type<br<font size=-2></font>	<br>I have never heard<br>of this type<br<font size=-2></font>	<br>I have heard of<br>but don’t know<br>how this type works<br><font size=-2></font>	<br>I have never heard<br>of this type<br<font size=-2></font>	<br>I have heard of<br>but don’t know<br>how this type works<br><font size=-2></font>	<br>I have never heard<br>of this type<br<font size=-2></font>	Less than once a year	Yes	No	<br>I trust<br>peer review<br>in this journal<br><font size=-2></font>	<br>I do not<br>know anything<br>about peer review<br>in this journal<br><font size=-2></font>
4043872492	63718214	2015-06-22 10:10:10	2015-06-22 10:47:10			Specialist Registrar		More than 5 years up to/including 10 years	Clinical Neurophysiology	No		None	Every week	The BMJ					The key journal in your field*	Journal of clinical neurophysiology, muscle and nerve		No	1 to 5	0	To assist the editor in their decision making	To assess importance and novelty	To check the research has been conducted correctly	The check the data have been interpreted correctly	To improve the quality of how the research is reported		To detect fraud	<br>Somewhat<br>important <br><font size=-2></font>	<br>Important<br><font size=-2></font>	<br>Most<br>important<br><font size=-2></font>	<br>Most<br>important<br><font size=-2></font>	<br>Most<br>important<br><font size=-2></font>	<br>Somewhat<br>important <br><font size=-2></font>	<br>Important<br><font size=-2></font>	<br>I have never heard<br>of this type<br<font size=-2></font>	<br>I have heard of <br>and understand<br>how this type works<br><font size=-2></font>	<br>I have never heard<br>of this type<br<font size=-2></font>	<br>I have heard of<br>but don’t know<br>how this type works<br><font size=-2></font>	<br>I have never heard<br>of this type<br<font size=-2></font>	<br>I have never heard<br>of this type<br<font size=-2></font>	At least once a month	Yes	Yes	<br>I trust<br>peer review<br>in this journal<br><font size=-2></font>	<br>I have<br>never heard<br>of this journal<br><font size=-2></font>
4043839778	63718214	2015-06-22 09:47:08	2015-06-22 09:49:36			Specialist Registrar		More than 5 years up to/including 10 years	Neurology	MD		None	Every week	The BMJ								No	1 to 5	0			To check the research has been conducted correctly					<br>Somewhat<br>important <br><font size=-2></font>	<br>Somewhat<br>important <br><font size=-2></font>	<br>Somewhat<br>important <br><font size=-2></font>	<br>Somewhat<br>important <br><font size=-2></font>	<br>Somewhat<br>important <br><font size=-2></font>	<br>Somewhat<br>important <br><font size=-2></font>	<br>Somewhat<br>important <br><font size=-2></font>							At least once a week	Yes	No
4043830884	63718214	2015-06-22 09:39:47	2015-06-22 09:44:40			Specialist Registrar		More than 10 years up to/including 15 years	Palliative	Masters		2 days or more a week	Every week	The BMJ			PLOS Medicine	BMC Medicine	The key journal in your field*		Palliative Medicine	Yes	1 to 5	0	To assist the editor in their decision making		To check the research has been conducted correctly	The check the data have been interpreted correctly	To improve the quality of how the research is reported			<br>Important<br><font size=-2></font>	<br>Important<br><font size=-2></font>	<br>Most<br>important<br><font size=-2></font>	<br>Most<br>important<br><font size=-2></font>	<br>Important<br><font size=-2></font>	<br>Important<br><font size=-2></font>	<br>Most<br>important<br><font size=-2></font>	<br>I have never heard<br>of this type<br<font size=-2></font>	<br>I have never heard<br>of this type<br<font size=-2></font>	<br>I have heard of<br>but don’t know<br>how this type works<br><font size=-2></font>	<br>I have heard of<br>but don’t know<br>how this type works<br><font size=-2></font>	<br>I have never heard<br>of this type<br<font size=-2></font>	<br>I have never heard<br>of this type<br<font size=-2></font>	At least once a week	Yes	Yes	<br>I trust<br>peer review<br>in this journal<br><font size=-2></font>	<br>I trust<br>peer review<br>in this journal<br><font size=-2></font>
4043783400	63718214	2015-06-22 08:58:54	2015-06-22 09:04:19			Specialist Registrar		More than 5 years up to/including 10 years	Gastroenterology	Masters		None	Every week	The BMJ								No	0	1 to 5	To assist the editor in their decision making	To assess importance and novelty		The check the data have been interpreted correctly				<br>Important<br><font size=-2></font>	<br>Important<br><font size=-2></font>	<br>Important<br><font size=-2></font>	<br>Important<br><font size=-2></font>	<br>Important<br><font size=-2></font>	<br>Not<br>important<br><font size=-2></font>	<br>Important<br><font size=-2></font>	<br>I have heard of<br>but don’t know<br>how this type works<br><font size=-2></font>	<br>I have heard of<br>but don’t know<br>how this type works<br><font size=-2></font>	<br>I have heard of<br>but don’t know<br>how this type works<br><font size=-2></font>	<br>I have never heard<br>of this type<br<font size=-2></font>	<br>I have heard of<br>but don’t know<br>how this type works<br><font size=-2></font>	<br>I have never heard<br>of this type<br<font size=-2></font>	At least once a week	Yes	No	<br>I trust<br>peer review<br>in this journal<br><font size=-2></font>	<br>I trust<br>peer review<br>in this journal<br><font size=-2></font>
4043700499	63718214	2015-06-22 07:45:14	2015-06-22 07:51:25			Consultant		More than 5 years up to/including 10 years	Respiratory	No		None	At least once a month	The BMJ		The New England Journal of Medicine					Thorax	No	0	0		To assess importance and novelty				To proof the manuscript		<br>Important<br><font size=-2></font>	<br>Important<br><font size=-2></font>	<br>Important<br><font size=-2></font>	<br>Important<br><font size=-2></font>	<br>Important<br><font size=-2></font>	<br>Important<br><font size=-2></font>	<br>Important<br><font size=-2></font>	<br>I have never heard<br>of this type<br<font size=-2></font>	<br>I have never heard<br>of this type<br<font size=-2></font>	<br>I have heard of<br>but don’t know<br>how this type works<br><font size=-2></font>	<br>I have heard of<br>but don’t know<br>how this type works<br><font size=-2></font>	<br>I have never heard<br>of this type<br<font size=-2></font>	<br>I have never heard<br>of this type<br<font size=-2></font>	At least once a month	No	No	<br>I trust<br>peer review<br>in this journal<br><font size=-2></font>	<br>I have<br>never heard<br>of this journal<br><font size=-2></font>
4043310672	63718214	2015-06-21 23:08:05	2015-06-21 23:15:33			Specialist Registrar		More than 5 years up to/including 10 years	Diabetes and Endo	No		None	Every week			The New England Journal of Medicine						No	1 to 5	1 to 5		To assess importance and novelty	To check the research has been conducted correctly	The check the data have been interpreted correctly				<br>Somewhat<br>important <br><font size=-2></font>	<br>Important<br><font size=-2></font>	<br>Important<br><font size=-2></font>	<br>Most<br>important<br><font size=-2></font>	<br>Important<br><font size=-2></font>	<br>Not<br>important<br><font size=-2></font>	<br>Somewhat<br>important <br><font size=-2></font>	<br>I have heard of <br>and understand<br>how this type works<br><font size=-2></font>	<br>I have heard of <br>and understand<br>how this type works<br><font size=-2></font>	<br>I have heard of <br>and understand<br>how this type works<br><font size=-2></font>	<br>I have heard of <br>and understand<br>how this type works<br><font size=-2></font>	<br>I have never heard<br>of this type<br<font size=-2></font>	<br>I have never heard<br>of this type<br<font size=-2></font>	At least once a month	Yes	No	<br>I do not<br>know anything<br>about peer review<br>in this journal<br><font size=-2></font>	<br>I do not<br>know anything<br>about peer review<br>in this journal<br><font size=-2></font>
4043165703	63718214	2015-06-21 19:17:06	2015-06-21 19:23:28			Specialist Registrar		More than 5 years up to/including 10 years	Clinical Pharmacology	PhD		2 days or more a week	Every week									No	6 to 10	1 to 5	To assist the editor in their decision making	To assess importance and novelty	To check the research has been conducted correctly	The check the data have been interpreted correctly	To improve the quality of how the research is reported	To proof the manuscript	To detect fraud	<br>Important<br><font size=-2></font>	<br>Important<br><font size=-2></font>	<br>Important<br><font size=-2></font>	<br>Important<br><font size=-2></font>	<br>Important<br><font size=-2></font>	<br>Important<br><font size=-2></font>	<br>Important<br><font size=-2></font>	<br>I have heard of <br>and understand<br>how this type works<br><font size=-2></font>	<br>I have heard of <br>and understand<br>how this type works<br><font size=-2></font>	<br>I have never heard<br>of this type<br<font size=-2></font>	<br>I have never heard<br>of this type<br<font size=-2></font>	<br>I have never heard<br>of this type<br<font size=-2></font>	<br>I have never heard<br>of this type<br<font size=-2></font>	At least once a month	Yes	No	<br>I have<br>some concerns<br>about peer review<br>in this journal<br><font size=-2></font>	<br>I have<br>some concerns<br>about peer review<br>in this journal<br><font size=-2></font>
4043149753	63718214	2015-06-21 18:51:53	2015-06-21 19:02:51			Specialist Registrar		0 years up to/ including 5 years	Rheumatology	No		None	At least once a month	The BMJ		The New England Journal of Medicine				Rheumatology		No	0	0	To assist the editor in their decision making	To assess importance and novelty	To check the research has been conducted correctly	The check the data have been interpreted correctly	To improve the quality of how the research is reported		To detect fraud	<br>Important<br><font size=-2></font>	<br>Important<br><font size=-2></font>	<br>Most<br>important<br><font size=-2></font>	<br>Most<br>important<br><font size=-2></font>	<br>Most<br>important<br><font size=-2></font>	<br>Somewhat<br>important <br><font size=-2></font>	<br>Most<br>important<br><font size=-2></font>	<br>I have never heard<br>of this type<br<font size=-2></font>	<br>I have never heard<br>of this type<br<font size=-2></font>	<br>I have never heard<br>of this type<br<font size=-2></font>	<br>I have never heard<br>of this type<br<font size=-2></font>	<br>I have never heard<br>of this type<br<font size=-2></font>	<br>I have never heard<br>of this type<br<font size=-2></font>	At least once a month	Yes	No	<br>I trust<br>peer review<br>in this journal<br><font size=-2></font>	<br>I have<br>never heard<br>of this journal<br><font size=-2></font>
4043134337	63718214	2015-06-21 18:27:11	2015-06-21 18:34:06			Specialist Registrar		More than 5 years up to/including 10 years	Dermatology	Masters		None	Every week							BJD, CED		No	1 to 5	0		To assess importance and novelty	To check the research has been conducted correctly	The check the data have been interpreted correctly				<br>Somewhat<br>important <br><font size=-2></font>	<br>Important<br><font size=-2></font>	<br>Most<br>important<br><font size=-2></font>	<br>Most<br>important<br><font size=-2></font>	<br>Somewhat<br>important <br><font size=-2></font>	<br>Not<br>important<br><font size=-2></font>	<br>Somewhat<br>important <br><font size=-2></font>	<br>I have never heard<br>of this type<br<font size=-2></font>	<br>I have never heard<br>of this type<br<font size=-2></font>	<br>I have never heard<br>of this type<br<font size=-2></font>	<br>I have never heard<br>of this type<br<font size=-2></font>	<br>I have never heard<br>of this type<br<font size=-2></font>	<br>I have never heard<br>of this type<br<font size=-2></font>	At least once a week	Yes	No	<br>I do not<br>know anything<br>about peer review<br>in this journal<br><font size=-2></font>	<br>I do not<br>know anything<br>about peer review<br>in this journal<br><font size=-2></font>
4043131553	63718214	2015-06-21 18:22:55	2015-06-21 18:29:15			Specialist Registrar		0 years up to/ including 5 years	Gen Med/Renal	No		None	At least once a month	The BMJ		The New England Journal of Medicine						No	1 to 5	0	To assist the editor in their decision making	To assess importance and novelty	To check the research has been conducted correctly	The check the data have been interpreted correctly	To improve the quality of how the research is reported			<br>Important<br><font size=-2></font>	<br>Important<br><font size=-2></font>	<br>Important<br><font size=-2></font>	<br>Important<br><font size=-2></font>	<br>Important<br><font size=-2></font>			<br>I have never heard<br>of this type<br<font size=-2></font>	<br>I have heard of <br>and understand<br>how this type works<br><font size=-2></font>	<br>I have heard of<br>but don’t know<br>how this type works<br><font size=-2></font>	<br>I have never heard<br>of this type<br<font size=-2></font>	<br>I have heard of<br>but don’t know<br>how this type works<br><font size=-2></font>	<br>I have never heard<br>of this type<br<font size=-2></font>	At least once a month	Yes	No	<br>I trust<br>peer review<br>in this journal<br><font size=-2></font>
4043125427	63718214	2015-06-21 18:12:56	2015-06-21 18:14:36			Specialist Registrar		0 years up to/ including 5 years	endocrinology and diabetes	No		None	Every week	The BMJ	The Lancet	The New England Journal of Medicine						No	0	0		To assess importance and novelty	To check the research has been conducted correctly	The check the data have been interpreted correctly	To improve the quality of how the research is reported
4043084612	63718214	2015-06-21 17:09:29	2015-06-21 17:16:33			Specialist Registrar		0 years up to/ including 5 years	Gastroenterology	No		None	At least once a month	The BMJ							Gut	No	1 to 5	0		To assess importance and novelty	To check the research has been conducted correctly	The check the data have been interpreted correctly	To improve the quality of how the research is reported	To proof the manuscript		<br>Somewhat<br>important <br><font size=-2></font>	<br>Important<br><font size=-2></font>	<br>Most<br>important<br><font size=-2></font>	<br>Most<br>important<br><font size=-2></font>	<br>Important<br><font size=-2></font>	<br>Important<br><font size=-2></font>	<br>Important<br><font size=-2></font>	<br>I have heard of <br>and understand<br>how this type works<br><font size=-2></font>	<br>I have heard of <br>and understand<br>how this type works<br><font size=-2></font>	<br>I have heard of<br>but don’t know<br>how this type works<br><font size=-2></font>	<br>I have heard of<br>but don’t know<br>how this type works<br><font size=-2></font>	<br>I have heard of<br>but don’t know<br>how this type works<br><font size=-2></font>	<br>I have heard of<br>but don’t know<br>how this type works<br><font size=-2></font>	At least once a month	Yes	No	<br>I trust<br>peer review<br>in this journal<br><font size=-2></font>	<br>I have<br>never heard<br>of this journal<br><font size=-2></font>
4043026481	63718214	2015-06-21 15:44:56	2015-06-21 15:48:10			Specialist Registrar		More than 10 years up to/including 15 years	GERIATRICS AND STROKE	No		None	Every week	The BMJ						AGE AND AGEING		No	1 to 5	0	To assist the editor in their decision making	To assess importance and novelty	To check the research has been conducted correctly	The check the data have been interpreted correctly	To improve the quality of how the research is reported			<br>Somewhat<br>important <br><font size=-2></font>	<br>Somewhat<br>important <br><font size=-2></font>	<br>Somewhat<br>important <br><font size=-2></font>	<br>Somewhat<br>important <br><font size=-2></font>	<br>Somewhat<br>important <br><font size=-2></font>	<br>Somewhat<br>important <br><font size=-2></font>	<br>Somewhat<br>important <br><font size=-2></font>	<br>I have heard of<br>but don’t know<br>how this type works<br><font size=-2></font>	<br>I have heard of<br>but don’t know<br>how this type works<br><font size=-2></font>	<br>I have heard of<br>but don’t know<br>how this type works<br><font size=-2></font>	<br>I have heard of<br>but don’t know<br>how this type works<br><font size=-2></font>	<br>I have heard of<br>but don’t know<br>how this type works<br><font size=-2></font>	<br>I have heard of<br>but don’t know<br>how this type works<br><font size=-2></font>	At least once a week	No	No	<br>I trust<br>peer review<br>in this journal<br><font size=-2></font>	<br>I trust<br>peer review<br>in this journal<br><font size=-2></font>
4042420709	63718214	2015-06-20 20:29:34	2015-06-20 20:30:58			Core Medical Trainee		0 years up to/ including 5 years	Core Medical Training	No		None	At least once a month	The BMJ			PLOS Medicine					No	0	0
4042344027	63718214	2015-06-20 18:31:25	2015-06-20 18:37:35			Specialist Registrar		More than 10 years up to/including 15 years	Gastroenterology	No		Less than 2 days a week	Every week	The BMJ					The key journal in your field*	Radiology	GUT	No	6 to 10	0	To assist the editor in their decision making	To assess importance and novelty	To check the research has been conducted correctly	The check the data have been interpreted correctly	To improve the quality of how the research is reported			<br>Important<br><font size=-2></font>	<br>Most<br>important<br><font size=-2></font>	<br>Most<br>important<br><font size=-2></font>	<br>Most<br>important<br><font size=-2></font>	<br>Important<br><font size=-2></font>	<br>Not<br>important<br><font size=-2></font>	<br>Somewhat<br>important <br><font size=-2></font>	<br>I have heard of <br>and understand<br>how this type works<br><font size=-2></font>	<br>I have heard of <br>and understand<br>how this type works<br><font size=-2></font>	<br>I have heard of <br>and understand<br>how this type works<br><font size=-2></font>	<br>I have never heard<br>of this type<br<font size=-2></font>	<br>I have heard of<br>but don’t know<br>how this type works<br><font size=-2></font>	<br>I have never heard<br>of this type<br<font size=-2></font>	At least once a week	Yes	No	<br>I trust<br>peer review<br>in this journal<br><font size=-2></font>	<br>I do not<br>know anything<br>about peer review<br>in this journal<br><font size=-2></font>
4042251764	63718214	2015-06-20 16:25:17	2015-06-20 16:36:30			Specialist Registrar		More than 10 years up to/including 15 years	Endocrinology & Diabetes / GIM	No		None	At least once every 3 months			The New England Journal of Medicine						No	0	0	To assist the editor in their decision making	To assess importance and novelty	To check the research has been conducted correctly	The check the data have been interpreted correctly	To improve the quality of how the research is reported	To proof the manuscript	To detect fraud	<br>Important<br><font size=-2></font>	<br>Most<br>important<br><font size=-2></font>	<br>Most<br>important<br><font size=-2></font>	<br>Most<br>important<br><font size=-2></font>	<br>Most<br>important<br><font size=-2></font>	<br>Most<br>important<br><font size=-2></font>	<br>Most<br>important<br><font size=-2></font>	<br>I have never heard<br>of this type<br<font size=-2></font>	<br>I have never heard<br>of this type<br<font size=-2></font>	<br>I have heard of<br>but don’t know<br>how this type works<br><font size=-2></font>	<br>I have heard of<br>but don’t know<br>how this type works<br><font size=-2></font>	<br>I have never heard<br>of this type<br<font size=-2></font>	<br>I have never heard<br>of this type<br<font size=-2></font>	Less than once a year	Yes	No	<br>I trust<br>peer review<br>in this journal<br><font size=-2></font>
4042018417	63718214	2015-06-20 11:39:42	2015-06-20 11:44:17			Core Medical Trainee		0 years up to/ including 5 years	Core medical training	PhD		Less than 2 days a week	At least once a month	The BMJ		The New England Journal of Medicine						Yes	1 to 5	1 to 5			To check the research has been conducted correctly		To improve the quality of how the research is reported			<br>Important<br><font size=-2></font>	<br>Important<br><font size=-2></font>	<br>Most<br>important<br><font size=-2></font>	<br>Most<br>important<br><font size=-2></font>	<br>Important<br><font size=-2></font>	<br>Important<br><font size=-2></font>	<br>Somewhat<br>important <br><font size=-2></font>	<br>I have heard of <br>and understand<br>how this type works<br><font size=-2></font>	<br>I have heard of <br>and understand<br>how this type works<br><font size=-2></font>	<br>I have heard of<br>but don’t know<br>how this type works<br><font size=-2></font>	<br>I have never heard<br>of this type<br<font size=-2></font>	<br>I have never heard<br>of this type<br<font size=-2></font>	<br>I have never heard<br>of this type<br<font size=-2></font>	At least once a week	Yes	Yes	<br>I trust<br>peer review<br>in this journal<br><font size=-2></font>	<br>I have<br>never heard<br>of this journal<br><font size=-2></font>
4041945063	63718214	2015-06-20 09:37:36	2015-06-20 09:40:39			Specialist Registrar		More than 5 years up to/including 10 years	Neurology	No		Less than 2 days a week	Every week									No	1 to 5	0	To assist the editor in their decision making	To assess importance and novelty	To check the research has been conducted correctly	The check the data have been interpreted correctly	To improve the quality of how the research is reported	To proof the manuscript	To detect fraud	<br>Important<br><font size=-2></font>	<br>Important<br><font size=-2></font>	<br>Important<br><font size=-2></font>	<br>Important<br><font size=-2></font>	<br>Important<br><font size=-2></font>	<br>Important<br><font size=-2></font>	<br>Important<br><font size=-2></font>	<br>I have heard of <br>and understand<br>how this type works<br><font size=-2></font>	<br>I have heard of <br>and understand<br>how this type works<br><font size=-2></font>	<br>I have heard of <br>and understand<br>how this type works<br><font size=-2></font>	<br>I have heard of <br>and understand<br>how this type works<br><font size=-2></font>	<br>I have heard of <br>and understand<br>how this type works<br><font size=-2></font>	<br>I have heard of <br>and understand<br>how this type works<br><font size=-2></font>	At least once a week	Yes	No	<br>I do not<br>trust or mistrust<br>peer review <br>in this journal<br><font size=-2></font>	<br>I do not<br>trust or mistrust<br>peer review <br>in this journal<br><font size=-2></font>
4041941621	63718214	2015-06-20 09:31:18	2015-06-20 09:43:32			Specialist Registrar		More than 5 years up to/including 10 years	Respiratory and GIM	No		2 days or more a week	Every week	The BMJ	The Lancet	The New England Journal of Medicine			The key journal in your field*		American journal of respiratory and critical care medicine	No	0	0		To assess importance and novelty	To check the research has been conducted correctly	The check the data have been interpreted correctly			To detect fraud	<br>Somewhat<br>important <br><font size=-2></font>	<br>Most<br>important<br><font size=-2></font>	<br>Most<br>important<br><font size=-2></font>	<br>Most<br>important<br><font size=-2></font>	<br>Somewhat<br>important <br><font size=-2></font>	<br>Not<br>important<br><font size=-2></font>	<br>Most<br>important<br><font size=-2></font>	<br>I have heard of<br>but don’t know<br>how this type works<br><font size=-2></font>	<br>I have heard of<br>but don’t know<br>how this type works<br><font size=-2></font>	<br>I have heard of <br>and understand<br>how this type works<br><font size=-2></font>	<br>I have heard of<br>but don’t know<br>how this type works<br><font size=-2></font>	<br>I have never heard<br>of this type<br<font size=-2></font>	<br>I have never heard<br>of this type<br<font size=-2></font>	At least once a week	Yes	No	<br>I trust<br>peer review<br>in this journal<br><font size=-2></font>	<br>I do not<br>know anything<br>about peer review<br>in this journal<br><font size=-2></font>
4041936421	63718214	2015-06-20 09:22:19	2015-06-20 09:28:17			Specialist Registrar		More than 10 years up to/including 15 years	Paediatric Cardiology	MD		Less than 2 days a week	Every week	The BMJ					The key journal in your field*		EJCVI	No	6 to 10	1 to 5	To assist the editor in their decision making	To assess importance and novelty	To check the research has been conducted correctly	The check the data have been interpreted correctly	To improve the quality of how the research is reported		To detect fraud	<br>Important<br><font size=-2></font>	<br>Most<br>important<br><font size=-2></font>	<br>Most<br>important<br><font size=-2></font>	<br>Most<br>important<br><font size=-2></font>	<br>Most<br>important<br><font size=-2></font>	<br>Not<br>important<br><font size=-2></font>	<br>Most<br>important<br><font size=-2></font>	<br>I have heard of <br>and understand<br>how this type works<br><font size=-2></font>	<br>I have heard of <br>and understand<br>how this type works<br><font size=-2></font>	<br>I have heard of <br>and understand<br>how this type works<br><font size=-2></font>	<br>I have never heard<br>of this type<br<font size=-2></font>	<br>I have heard of <br>and understand<br>how this type works<br><font size=-2></font>	<br>I have never heard<br>of this type<br<font size=-2></font>	At least once a week	Yes	No	<br>I trust<br>peer review<br>in this journal<br><font size=-2></font>	<br>I have<br>never heard<br>of this journal<br><font size=-2></font>
4041902997	63718214	2015-06-20 08:21:03	2015-06-20 08:26:32			Specialist Registrar		More than 5 years up to/including 10 years	Rheumatologist	No		Less than 2 days a week	At least once a month	The BMJ	The Lancet					Rheumatology	Rheumatology	No	1 to 5	0	To assist the editor in their decision making		To check the research has been conducted correctly	The check the data have been interpreted correctly	To improve the quality of how the research is reported			<br>Somewhat<br>important <br><font size=-2></font>	<br>Important<br><font size=-2></font>	<br>Most<br>important<br><font size=-2></font>	<br>Most<br>important<br><font size=-2></font>	<br>Most<br>important<br><font size=-2></font>	<br>Somewhat<br>important <br><font size=-2></font>	<br>Somewhat<br>important <br><font size=-2></font>	<br>I have heard of<br>but don’t know<br>how this type works<br><font size=-2></font>	<br>I have heard of<br>but don’t know<br>how this type works<br><font size=-2></font>	<br>I have heard of<br>but don’t know<br>how this type works<br><font size=-2></font>	<br>I have heard of<br>but don’t know<br>how this type works<br><font size=-2></font>	<br>I have heard of<br>but don’t know<br>how this type works<br><font size=-2></font>	<br>I have heard of<br>but don’t know<br>how this type works<br><font size=-2></font>	At least once a week	Yes	No	<br>I trust<br>peer review<br>in this journal<br><font size=-2></font>	<br>I do not<br>trust or mistrust<br>peer review <br>in this journal<br><font size=-2></font>
4041867026	63718214	2015-06-20 07:18:51	2015-06-20 07:29:27			Specialist Registrar		More than 5 years up to/including 10 years	Cardiology	No		2 days or more a week	Every week						The key journal in your field*	BRC, JAMA	EHJ, JACC, Heart, Circulation	No	6 to 10	1 to 5	To assist the editor in their decision making	To assess importance and novelty	To check the research has been conducted correctly	The check the data have been interpreted correctly	To improve the quality of how the research is reported	To proof the manuscript	To detect fraud	<br>Important<br><font size=-2></font>	<br>Important<br><font size=-2></font>	<br>Most<br>important<br><font size=-2></font>	<br>Important<br><font size=-2></font>	<br>Important<br><font size=-2></font>	<br>Somewhat<br>important <br><font size=-2></font>	<br>Somewhat<br>important <br><font size=-2></font>	<br>I have heard of <br>and understand<br>how this type works<br><font size=-2></font>	<br>I have heard of <br>and understand<br>how this type works<br><font size=-2></font>	<br>I have heard of <br>and understand<br>how this type works<br><font size=-2></font>	<br>I have heard of<br>but don’t know<br>how this type works<br><font size=-2></font>	<br>I have heard of<br>but don’t know<br>how this type works<br><font size=-2></font>	<br>I have never heard<br>of this type<br<font size=-2></font>	At least once a week	Yes	No	<br>I trust<br>peer review<br>in this journal<br><font size=-2></font>	<br>I have<br>never heard<br>of this journal<br><font size=-2></font>
4041469966	63718214	2015-06-19 22:08:45	2015-06-19 22:14:58			Specialist Registrar		More than 5 years up to/including 10 years	Geriatric medicine	No		None	At least once a year	The BMJ								No	0	0			To check the research has been conducted correctly	The check the data have been interpreted correctly	To improve the quality of how the research is reported			<br>Somewhat<br>important <br><font size=-2></font>	<br>Somewhat<br>important <br><font size=-2></font>	<br>Most<br>important<br><font size=-2></font>	<br>Most<br>important<br><font size=-2></font>	<br>Most<br>important<br><font size=-2></font>	<br>Somewhat<br>important <br><font size=-2></font>	<br>Most<br>important<br><font size=-2></font>	<br>I have never heard<br>of this type<br<font size=-2></font>	<br>I have never heard<br>of this type<br<font size=-2></font>	<br>I have never heard<br>of this type<br<font size=-2></font>	<br>I have never heard<br>of this type<br<font size=-2></font>	<br>I have never heard<br>of this type<br<font size=-2></font>	<br>I have never heard<br>of this type<br<font size=-2></font>	At least once every 6 months	Yes		<br>I trust<br>peer review<br>in this journal<br><font size=-2></font>	<br>I have<br>never heard<br>of this journal<br><font size=-2></font>
4041422272	63718214	2015-06-19 21:31:21	2015-06-19 22:28:28			Specialist Registrar		More than 5 years up to/including 10 years	Endo	No		None	Every week	The BMJ								Yes	1 to 5	0						To proof the manuscript		<br>Important<br><font size=-2></font>	<br>Important<br><font size=-2></font>	<br>Important<br><font size=-2></font>	<br>Important<br><font size=-2></font>	<br>Important<br><font size=-2></font>	<br>Important<br><font size=-2></font>	<br>Important<br><font size=-2></font>	<br>I have heard of<br>but don’t know<br>how this type works<br><font size=-2></font>	<br>I have heard of<br>but don’t know<br>how this type works<br><font size=-2></font>	<br>I have heard of<br>but don’t know<br>how this type works<br><font size=-2></font>	<br>I have heard of<br>but don’t know<br>how this type works<br><font size=-2></font>	<br>I have heard of<br>but don’t know<br>how this type works<br><font size=-2></font>	<br>I have heard of<br>but don’t know<br>how this type works<br><font size=-2></font>	At least once a week	Yes	No	<br>I trust<br>peer review<br>in this journal<br><font size=-2></font>	<br>I trust<br>peer review<br>in this journal<br><font size=-2></font>
4041373527	63718214	2015-06-19 20:58:24	2015-06-19 20:59:09			Core Medical Trainee		More than 5 years up to/including 10 years
4041285433	63718214	2015-06-19 20:07:32	2015-06-19 20:15:43			Specialist Registrar		More than 5 years up to/including 10 years	Respiratory	No		None	At least once a month						The key journal in your field*		thorax	No	0	0			To check the research has been conducted correctly	The check the data have been interpreted correctly	To improve the quality of how the research is reported		To detect fraud	<br>Somewhat<br>important <br><font size=-2></font>	<br>Somewhat<br>important <br><font size=-2></font>	<br>Important<br><font size=-2></font>	<br>Important<br><font size=-2></font>	<br>Important<br><font size=-2></font>	<br>Not<br>important<br><font size=-2></font>	<br>Important<br><font size=-2></font>	<br>I have never heard<br>of this type<br<font size=-2></font>	<br>I have never heard<br>of this type<br<font size=-2></font>	<br>I have never heard<br>of this type<br<font size=-2></font>	<br>I have heard of<br>but don’t know<br>how this type works<br><font size=-2></font>	<br>I have heard of<br>but don’t know<br>how this type works<br><font size=-2></font>	<br>I have never heard<br>of this type<br<font size=-2></font>	At least once a month	No	No	<br>I trust<br>peer review<br>in this journal<br><font size=-2></font>	<br>I have<br>never heard<br>of this journal<br><font size=-2></font>
4041265666	63718214	2015-06-19 19:56:51	2015-06-19 20:01:27			Core Medical Trainee		0 years up to/ including 5 years	Cmt	No		None	At least once a month	The BMJ								Yes	1 to 5	0			To check the research has been conducted correctly	The check the data have been interpreted correctly				<br>Somewhat<br>important <br><font size=-2></font>	<br>Somewhat<br>important <br><font size=-2></font>	<br>Most<br>important<br><font size=-2></font>	<br>Most<br>important<br><font size=-2></font>	<br>Important<br><font size=-2></font>	<br>Somewhat<br>important <br><font size=-2></font>	<br>Most<br>important<br><font size=-2></font>	<br>I have heard of<br>but don’t know<br>how this type works<br><font size=-2></font>	<br>I have never heard<br>of this type<br<font size=-2></font>	<br>I have heard of <br>and understand<br>how this type works<br><font size=-2></font>	<br>I have never heard<br>of this type<br<font size=-2></font>	<br>I have heard of <br>and understand<br>how this type works<br><font size=-2></font>	<br>I have never heard<br>of this type<br<font size=-2></font>	At least once a month	Yes	No	<br>I trust<br>peer review<br>in this journal<br><font size=-2></font>	<br>I have<br>never heard<br>of this journal<br><font size=-2></font>
4041210086	63718214	2015-06-19 19:27:06	2015-06-19 19:37:06			Specialist Registrar		0 years up to/ including 5 years	Endocrinology & diabetes	PhD		None	At least once a month	The BMJ		The New England Journal of Medicine			The key journal in your field*			No	0	0	To assist the editor in their decision making	To assess importance and novelty	To check the research has been conducted correctly	The check the data have been interpreted correctly	To improve the quality of how the research is reported	To proof the manuscript	To detect fraud	<br>Important<br><font size=-2></font>	<br>Most<br>important<br><font size=-2></font>	<br>Most<br>important<br><font size=-2></font>	<br>Most<br>important<br><font size=-2></font>	<br>Most<br>important<br><font size=-2></font>	<br>Important<br><font size=-2></font>	<br>Important<br><font size=-2></font>	<br>I have heard of <br>and understand<br>how this type works<br><font size=-2></font>	<br>I have heard of <br>and understand<br>how this type works<br><font size=-2></font>	<br>I have heard of <br>and understand<br>how this type works<br><font size=-2></font>	<br>I have heard of<br>but don’t know<br>how this type works<br><font size=-2></font>	<br>I have heard of <br>and understand<br>how this type works<br><font size=-2></font>	<br>I have never heard<br>of this type<br<font size=-2></font>	At least once every 3 months	No	No	<br>I have<br>some concerns<br>about peer review<br>in this journal<br><font size=-2></font>	<br>I do not<br>know anything<br>about peer review<br>in this journal<br><font size=-2></font>
4041077869	63718214	2015-06-19 18:19:17	2015-06-19 18:27:46			Specialist Registrar		More than 5 years up to/including 10 years	Geriatric Medicine	No		None	At least once a month	The BMJ		The New England Journal of Medicine				Age & Ageing		Yes	0	1 to 5	To assist the editor in their decision making	To assess importance and novelty	To check the research has been conducted correctly	The check the data have been interpreted correctly	To improve the quality of how the research is reported	To proof the manuscript	To detect fraud	<br>Somewhat<br>important <br><font size=-2></font>	<br>Somewhat<br>important <br><font size=-2></font>	<br>Important<br><font size=-2></font>	<br>Important<br><font size=-2></font>	<br>Important<br><font size=-2></font>	<br>Somewhat<br>important <br><font size=-2></font>	<br>Somewhat<br>important <br><font size=-2></font>	<br>I have never heard<br>of this type<br<font size=-2></font>	<br>I have never heard<br>of this type<br<font size=-2></font>	<br>I have never heard<br>of this type<br<font size=-2></font>	<br>I have heard of<br>but don’t know<br>how this type works<br><font size=-2></font>	<br>I have heard of <br>and understand<br>how this type works<br><font size=-2></font>	<br>I have never heard<br>of this type<br<font size=-2></font>	At least once a month	Yes	No	<br>I do not<br>trust or mistrust<br>peer review <br>in this journal<br><font size=-2></font>	<br>I have<br>never heard<br>of this journal<br><font size=-2></font>
4041031633	63718214	2015-06-19 17:56:05	2015-06-19 18:00:57			Specialist Registrar		More than 15 years up to/including 20 years	neurology	PhD		None	At least once a month			The New England Journal of Medicine				practical neurology		No	0	0			To check the research has been conducted correctly	The check the data have been interpreted correctly				<br>Important<br><font size=-2></font>	<br>Somewhat<br>important <br><font size=-2></font>	<br>Most<br>important<br><font size=-2></font>	<br>Most<br>important<br><font size=-2></font>	<br>Important<br><font size=-2></font>	<br>Somewhat<br>important <br><font size=-2></font>	<br>Important<br><font size=-2></font>	<br>I have never heard<br>of this type<br<font size=-2></font>	<br>I have never heard<br>of this type<br<font size=-2></font>	<br>I have heard of<br>but don’t know<br>how this type works<br><font size=-2></font>	<br>I have heard of<br>but don’t know<br>how this type works<br><font size=-2></font>	<br>I have never heard<br>of this type<br<font size=-2></font>	<br>I have never heard<br>of this type<br<font size=-2></font>	At least once a month	No	No	<br>I trust<br>peer review<br>in this journal<br><font size=-2></font>	<br>I have<br>never heard<br>of this journal<br><font size=-2></font>
4041023229	63718214	2015-06-19 17:49:23	2015-06-19 17:57:27			Other (e.g. Clinical Assistant, Associate Specialist) please specify	OOPR (ST3 equivalent)	More than 5 years up to/including 10 years	Neurology	No		2 days or more a week	Every week						The key journal in your field*		Nature	No	more than 20	1 to 5	To assist the editor in their decision making	To assess importance and novelty	To check the research has been conducted correctly	The check the data have been interpreted correctly	To improve the quality of how the research is reported		To detect fraud	<br>Somewhat<br>important <br><font size=-2></font>	<br>Most<br>important<br><font size=-2></font>	<br>Most<br>important<br><font size=-2></font>	<br>Important<br><font size=-2></font>	<br>Important<br><font size=-2></font>	<br>Not<br>important<br><font size=-2></font>	<br>Important<br><font size=-2></font>	<br>I have heard of <br>and understand<br>how this type works<br><font size=-2></font>	<br>I have heard of <br>and understand<br>how this type works<br><font size=-2></font>	<br>I have heard of <br>and understand<br>how this type works<br><font size=-2></font>	<br>I have heard of<br>but don’t know<br>how this type works<br><font size=-2></font>	<br>I have heard of <br>and understand<br>how this type works<br><font size=-2></font>	<br>I have never heard<br>of this type<br<font size=-2></font>	At least once a month	Yes	No	<br>I trust<br>peer review<br>in this journal<br><font size=-2></font>	<br>I trust<br>peer review<br>in this journal<br><font size=-2></font>
4040978768	63718214	2015-06-19 17:11:08	2015-06-19 17:35:24			Core Medical Trainee		0 years up to/ including 5 years	Nil	No		None	At least once every 3 months	The BMJ	The Lancet	The New England Journal of Medicine						No	0	0		To assess importance and novelty	To check the research has been conducted correctly	The check the data have been interpreted correctly				<br>Important<br><font size=-2></font>	<br>Most<br>important<br><font size=-2></font>	<br>Somewhat<br>important <br><font size=-2></font>	<br>Important<br><font size=-2></font>	<br>Somewhat<br>important <br><font size=-2></font>	<br>Not<br>important<br><font size=-2></font>	<br>Important<br><font size=-2></font>	<br>I have never heard<br>of this type<br<font size=-2></font>	<br>I have never heard<br>of this type<br<font size=-2></font>	<br>I have never heard<br>of this type<br<font size=-2></font>	<br>I have heard of<br>but don’t know<br>how this type works<br><font size=-2></font>	<br>I have heard of<br>but don’t know<br>how this type works<br><font size=-2></font>	<br>I have never heard<br>of this type<br<font size=-2></font>	At least once a week	Yes	No	<br>I trust<br>peer review<br>in this journal<br><font size=-2></font>	<br>I do not<br>know anything<br>about peer review<br>in this journal<br><font size=-2></font>
4040961428	63718214	2015-06-19 17:20:27	2015-06-19 17:27:23			Specialist Registrar		0 years up to/ including 5 years	Gastro	No		None	At least once a month	The BMJ					The key journal in your field*	Frontline gastro	Gut.	No	1 to 5	0	To assist the editor in their decision making		To check the research has been conducted correctly	The check the data have been interpreted correctly		To proof the manuscript		<br>Important<br><font size=-2></font>	<br>Somewhat<br>important <br><font size=-2></font>	<br>Most<br>important<br><font size=-2></font>	<br>Most<br>important<br><font size=-2></font>	<br>Important<br><font size=-2></font>	<br>Somewhat<br>important <br><font size=-2></font>	<br>Important<br><font size=-2></font>	<br>I have heard of <br>and understand<br>how this type works<br><font size=-2></font>	<br>I have heard of <br>and understand<br>how this type works<br><font size=-2></font>	<br>I have heard of <br>and understand<br>how this type works<br><font size=-2></font>	<br>I have heard of <br>and understand<br>how this type works<br><font size=-2></font>	<br>I have heard of<br>but don’t know<br>how this type works<br><font size=-2></font>	<br>I have heard of<br>but don’t know<br>how this type works<br><font size=-2></font>	At least once a month	Yes	No	<br>I trust<br>peer review<br>in this journal<br><font size=-2></font>	<br>I do not<br>trust or mistrust<br>peer review <br>in this journal<br><font size=-2></font>
4040937702	63718214	2015-06-19 17:08:39	2015-06-19 17:10:37			Core Medical Trainee		0 years up to/ including 5 years	Nil	No		None	At least once every 3 months	The BMJ	The Lancet	The New England Journal of Medicine						No	0
4040910166	63718214	2015-06-19 16:55:02	2015-06-19 17:00:01			Specialist Registrar		More than 10 years up to/including 15 years	GUM	Masters		2 days or more a week	Every week		The Lancet	The New England Journal of Medicine	PLOS Medicine				IJTLD	No	1 to 5	1 to 5	To assist the editor in their decision making							<br>Most<br>important<br><font size=-2></font>	<br>Important<br><font size=-2></font>	<br>Somewhat<br>important <br><font size=-2></font>	<br>Somewhat<br>important <br><font size=-2></font>	<br>Important<br><font size=-2></font>	<br>Somewhat<br>important <br><font size=-2></font>	<br>Somewhat<br>important <br><font size=-2></font>	<br>I have never heard<br>of this type<br<font size=-2></font>	<br>I have heard of <br>and understand<br>how this type works<br><font size=-2></font>	<br>I have heard of <br>and understand<br>how this type works<br><font size=-2></font>	<br>I have never heard<br>of this type<br<font size=-2></font>	<br>I have never heard<br>of this type<br<font size=-2></font>	<br>I have never heard<br>of this type<br<font size=-2></font>	At least once a month	Yes	No	<br>I do not<br>trust or mistrust<br>peer review <br>in this journal<br><font size=-2></font>	<br>I have<br>some concerns<br>about peer review<br>in this journal<br><font size=-2></font>
4040909325	63718214	2015-06-19 16:54:11	2015-06-19 17:06:35			Specialist Registrar		More than 10 years up to/including 15 years	Cardiology	No		2 days or more a week	Every week						The key journal in your field*		Circulation	Yes	11 to 15	1 to 5	To assist the editor in their decision making	To assess importance and novelty	To check the research has been conducted correctly	The check the data have been interpreted correctly	To improve the quality of how the research is reported			<br>Important<br><font size=-2></font>	<br>Important<br><font size=-2></font>	<br>Most<br>important<br><font size=-2></font>	<br>Most<br>important<br><font size=-2></font>	<br>Most<br>important<br><font size=-2></font>	<br>Not<br>important<br><font size=-2></font>	<br>Somewhat<br>important <br><font size=-2></font>	<br>I have heard of <br>and understand<br>how this type works<br><font size=-2></font>	<br>I have heard of <br>and understand<br>how this type works<br><font size=-2></font>	<br>I have heard of <br>and understand<br>how this type works<br><font size=-2></font>	<br>I have heard of<br>but don’t know<br>how this type works<br><font size=-2></font>	<br>I have heard of<br>but don’t know<br>how this type works<br><font size=-2></font>	<br>I have never heard<br>of this type<br<font size=-2></font>	At least once a week	Yes	No	<br>I trust<br>peer review<br>in this journal<br><font size=-2></font>	<br>I have<br>never heard<br>of this journal<br><font size=-2></font>
4040902682	63718214	2015-06-19 16:51:05	2015-06-19 17:02:31			Specialist Registrar		More than 10 years up to/including 15 years	Gastro	MD		None	At least once a month							Gut	Gut	No	1 to 5	1 to 5		To assess importance and novelty	To check the research has been conducted correctly	The check the data have been interpreted correctly	To improve the quality of how the research is reported			<br>Important<br><font size=-2></font>	<br>Important<br><font size=-2></font>	<br>Important<br><font size=-2></font>	<br>Important<br><font size=-2></font>	<br>Important<br><font size=-2></font>	<br>Somewhat<br>important <br><font size=-2></font>	<br>Somewhat<br>important <br><font size=-2></font>	<br>I have heard of <br>and understand<br>how this type works<br><font size=-2></font>	<br>I have heard of <br>and understand<br>how this type works<br><font size=-2></font>	<br>I have heard of<br>but don’t know<br>how this type works<br><font size=-2></font>	<br>I have never heard<br>of this type<br<font size=-2></font>	<br>I have heard of <br>and understand<br>how this type works<br><font size=-2></font>	<br>I have never heard<br>of this type<br<font size=-2></font>	At least once a week	Yes	No	<br>I trust<br>peer review<br>in this journal<br><font size=-2></font>	<br>I do not<br>know anything<br>about peer review<br>in this journal<br><font size=-2></font>
4040871087	63718214	2015-06-19 16:35:14	2015-06-19 16:41:59			Specialist Registrar		More than 15 years up to/including 20 years	Rehabilitation medicine	No		None	Every week	The BMJ								No	1 to 5	0	To assist the editor in their decision making	To assess importance and novelty	To check the research has been conducted correctly	The check the data have been interpreted correctly	To improve the quality of how the research is reported	To proof the manuscript	To detect fraud	<br>Important<br><font size=-2></font>	<br>Important<br><font size=-2></font>	<br>Important<br><font size=-2></font>	<br>Important<br><font size=-2></font>	<br>Important<br><font size=-2></font>	<br>Important<br><font size=-2></font>	<br>Important<br><font size=-2></font>	<br>I have heard of <br>and understand<br>how this type works<br><font size=-2></font>	<br>I have heard of <br>and understand<br>how this type works<br><font size=-2></font>	<br>I have heard of <br>and understand<br>how this type works<br><font size=-2></font>	<br>I have heard of <br>and understand<br>how this type works<br><font size=-2></font>	<br>I have heard of <br>and understand<br>how this type works<br><font size=-2></font>	<br>I have heard of <br>and understand<br>how this type works<br><font size=-2></font>	At least once every 3 months	Yes	Yes	<br>I trust<br>peer review<br>in this journal<br><font size=-2></font>	<br>I trust<br>peer review<br>in this journal<br><font size=-2></font>
4040858376	63718214	2015-06-19 16:29:09	2015-06-19 16:30:06			Specialist Registrar		More than 10 years up to/including 15 years	Palliative Care	No		2 days or more a week	Every week	The BMJ		The New England Journal of Medicine						No
4040857096	63718214	2015-06-19 16:28:35	2015-06-19 16:42:58			Specialist Registrar		More than 10 years up to/including 15 years	Nephrology	PhD		2 days or more a week	Every week			The New England Journal of Medicine			The key journal in your field*		NDT, KI, CKJ, CJASN, Age and Ageing	No	1 to 5	1 to 5	To assist the editor in their decision making	To assess importance and novelty		The check the data have been interpreted correctly	To improve the quality of how the research is reported		To detect fraud	<br>Somewhat<br>important <br><font size=-2></font>	<br>Most<br>important<br><font size=-2></font>	<br>Somewhat<br>important <br><font size=-2></font>	<br>Most<br>important<br><font size=-2></font>	<br>Most<br>important<br><font size=-2></font>	<br>Not<br>important<br><font size=-2></font>	<br>Most<br>important<br><font size=-2></font>	<br>I have heard of <br>and understand<br>how this type works<br><font size=-2></font>	<br>I have heard of <br>and understand<br>how this type works<br><font size=-2></font>	<br>I have heard of <br>and understand<br>how this type works<br><font size=-2></font>	<br>I have heard of<br>but don’t know<br>how this type works<br><font size=-2></font>	<br>I have never heard<br>of this type<br<font size=-2></font>	<br>I have never heard<br>of this type<br<font size=-2></font>	At least once a month	Yes	No	<br>I trust<br>peer review<br>in this journal<br><font size=-2></font>	<br>I do not<br>trust or mistrust<br>peer review <br>in this journal<br><font size=-2></font>
4040853118	63718214	2015-06-19 16:26:31	2015-06-19 16:37:16			Specialist Registrar		More than 10 years up to/including 15 years	Renal General Internal Medicine	PhD		2 days or more a week	Every week	The BMJ	The Lancet	The New England Journal of Medicine	PLOS Medicine	BMC Medicine	The key journal in your field*		Journal of the American Society of Nephrology	No	6 to 10	1 to 5	To assist the editor in their decision making	To assess importance and novelty	To check the research has been conducted correctly	The check the data have been interpreted correctly	To improve the quality of how the research is reported			<br>Important<br><font size=-2></font>	<br>Important<br><font size=-2></font>	<br>Important<br><font size=-2></font>	<br>Important<br><font size=-2></font>	<br>Somewhat<br>important <br><font size=-2></font>	<br>Not<br>important<br><font size=-2></font>	<br>Somewhat<br>important <br><font size=-2></font>	<br>I have heard of <br>and understand<br>how this type works<br><font size=-2></font>	<br>I have heard of <br>and understand<br>how this type works<br><font size=-2></font>	<br>I have heard of <br>and understand<br>how this type works<br><font size=-2></font>	<br>I have never heard<br>of this type<br<font size=-2></font>	<br>I have never heard<br>of this type<br<font size=-2></font>	<br>I have never heard<br>of this type<br<font size=-2></font>	At least once a month	Yes	No	<br>I trust<br>peer review<br>in this journal<br><font size=-2></font>	<br>I trust<br>peer review<br>in this journal<br><font size=-2></font>
4040851581	63718214	2015-06-19 16:25:55	2015-06-19 16:32:44			Specialist Registrar		0 years up to/ including 5 years	Gastroenterology	No		None	At least once a month	The BMJ		The New England Journal of Medicine						No	1 to 5	0	To assist the editor in their decision making		To check the research has been conducted correctly	The check the data have been interpreted correctly	To improve the quality of how the research is reported			<br>Important<br><font size=-2></font>	<br>Somewhat<br>important <br><font size=-2></font>	<br>Most<br>important<br><font size=-2></font>	<br>Most<br>important<br><font size=-2></font>	<br>Most<br>important<br><font size=-2></font>	<br>Somewhat<br>important <br><font size=-2></font>	<br>Somewhat<br>important <br><font size=-2></font>	<br>I have heard of<br>but don’t know<br>how this type works<br><font size=-2></font>	<br>I have heard of<br>but don’t know<br>how this type works<br><font size=-2></font>	<br>I have heard of<br>but don’t know<br>how this type works<br><font size=-2></font>	<br>I have heard of<br>but don’t know<br>how this type works<br><font size=-2></font>	<br>I have never heard<br>of this type<br<font size=-2></font>	<br>I have never heard<br>of this type<br<font size=-2></font>	At least once a month	Yes	No	<br>I have<br>some concerns<br>about peer review<br>in this journal<br><font size=-2></font>	<br>I do not<br>know anything<br>about peer review<br>in this journal<br><font size=-2></font>
4040042929	63718214	2015-06-19 09:03:38	2015-06-19 09:12:37			Specialist Registrar		More than 10 years up to/including 15 years	Diabetes/endocrinology	No		2 days or more a week	Every week		The Lancet	The New England Journal of Medicine						No	1 to 5	1 to 5		To assess importance and novelty						<br>Somewhat<br>important <br><font size=-2></font>	<br>Important<br><font size=-2></font>	<br>Important<br><font size=-2></font>	<br>Important<br><font size=-2></font>	<br>Most<br>important<br><font size=-2></font>	<br>Important<br><font size=-2></font>	<br>Important<br><font size=-2></font>	<br>I have heard of<br>but don’t know<br>how this type works<br><font size=-2></font>	<br>I have heard of <br>and understand<br>how this type works<br><font size=-2></font>	<br>I have heard of<br>but don’t know<br>how this type works<br><font size=-2></font>	<br>I have heard of<br>but don’t know<br>how this type works<br><font size=-2></font>	<br>I have heard of <br>and understand<br>how this type works<br><font size=-2></font>	<br>I have heard of<br>but don’t know<br>how this type works<br><font size=-2></font>	At least once a week	Yes	No	<br>I trust<br>peer review<br>in this journal<br><font size=-2></font>	<br>I do not<br>trust or mistrust<br>peer review <br>in this journal<br><font size=-2></font>
4039987412	63718214	2015-06-19 08:16:56	2015-06-19 08:22:11			Other (e.g. Clinical Assistant, Associate Specialist) please specify	LAS	More than 5 years up to/including 10 years	GUM/HIV	No		None	Every week	The BMJ								No	0	0		To assess importance and novelty	To check the research has been conducted correctly	The check the data have been interpreted correctly				<br>Somewhat<br>important <br><font size=-2></font>	<br>Most<br>important<br><font size=-2></font>	<br>Most<br>important<br><font size=-2></font>	<br>Most<br>important<br><font size=-2></font>	<br>Somewhat<br>important <br><font size=-2></font>	<br>Not<br>important<br><font size=-2></font>	<br>Important<br><font size=-2></font>	<br>I have never heard<br>of this type<br<font size=-2></font>	<br>I have never heard<br>of this type<br<font size=-2></font>	<br>I have heard of<br>but don’t know<br>how this type works<br><font size=-2></font>	<br>I have never heard<br>of this type<br<font size=-2></font>	<br>I have never heard<br>of this type<br<font size=-2></font>	<br>I have never heard<br>of this type<br<font size=-2></font>	At least once a month	Yes	No	<br>I trust<br>peer review<br>in this journal<br><font size=-2></font>	<br>I have<br>never heard<br>of this journal<br><font size=-2></font>
4039803629	63718214	2015-06-19 05:14:46	2015-06-19 05:22:26			Specialist Registrar		More than 5 years up to/including 10 years	Diabetes and Endocrinology/General Internal Medicine	No		None	At least once every 6 months	The BMJ							.	No	0	0	To assist the editor in their decision making							<br>Important<br><font size=-2></font>	<br>Important<br><font size=-2></font>	<br>Important<br><font size=-2></font>	<br>Important<br><font size=-2></font>	<br>Important<br><font size=-2></font>	<br>Important<br><font size=-2></font>	<br>Important<br><font size=-2></font>	<br>I have never heard<br>of this type<br<font size=-2></font>	<br>I have never heard<br>of this type<br<font size=-2></font>	<br>I have never heard<br>of this type<br<font size=-2></font>	<br>I have never heard<br>of this type<br<font size=-2></font>	<br>I have never heard<br>of this type<br<font size=-2></font>	<br>I have never heard<br>of this type<br<font size=-2></font>	At least once a month	Yes	No	<br>I do not<br>trust or mistrust<br>peer review <br>in this journal<br><font size=-2></font>	<br>I do not<br>trust or mistrust<br>peer review <br>in this journal<br><font size=-2></font>
4039277110	63718214	2015-06-18 21:33:20	2015-06-18 21:40:10			Specialist Registrar		More than 5 years up to/including 10 years	diabetes and endocrine	Other (please specify)	Msc in clinical diabetes	Less than 2 days a week	Every week	The BMJ		The New England Journal of Medicine						No	0	0		To assess importance and novelty	To check the research has been conducted correctly		To improve the quality of how the research is reported			<br>Important<br><font size=-2></font>	<br>Important<br><font size=-2></font>	<br>Important<br><font size=-2></font>	<br>Most<br>important<br><font size=-2></font>	<br>Important<br><font size=-2></font>	<br>Important<br><font size=-2></font>	<br>Somewhat<br>important <br><font size=-2></font>	<br>I have heard of <br>and understand<br>how this type works<br><font size=-2></font>	<br>I have heard of<br>but don’t know<br>how this type works<br><font size=-2></font>	<br>I have heard of<br>but don’t know<br>how this type works<br><font size=-2></font>	<br>I have heard of<br>but don’t know<br>how this type works<br><font size=-2></font>	<br>I have heard of <br>and understand<br>how this type works<br><font size=-2></font>	<br>I have never heard<br>of this type<br<font size=-2></font>	At least once a week	No	Yes	<br>I trust<br>peer review<br>in this journal<br><font size=-2></font>	<br>I trust<br>peer review<br>in this journal<br><font size=-2></font>
4039204448	63718214	2015-06-18 20:54:50	2015-06-18 21:04:19			Specialist Registrar		More than 10 years up to/including 15 years	Respiratory medicine	Other (please specify)	MRCP	None	At least once a month	The BMJ		The New England Journal of Medicine			The key journal in your field*		Thorax	No	0	0	To assist the editor in their decision making	To assess importance and novelty	To check the research has been conducted correctly	The check the data have been interpreted correctly				<br>Important<br><font size=-2></font>	<br>Most<br>important<br><font size=-2></font>	<br>Most<br>important<br><font size=-2></font>	<br>Most<br>important<br><font size=-2></font>	<br>Important<br><font size=-2></font>	<br>Somewhat<br>important <br><font size=-2></font>	<br>Somewhat<br>important <br><font size=-2></font>	<br>I have never heard<br>of this type<br<font size=-2></font>	<br>I have never heard<br>of this type<br<font size=-2></font>	<br>I have heard of <br>and understand<br>how this type works<br><font size=-2></font>	<br>I have never heard<br>of this type<br<font size=-2></font>	<br>I have never heard<br>of this type<br<font size=-2></font>	<br>I have never heard<br>of this type<br<font size=-2></font>	At least once a week	Yes	No	<br>I have<br>some concerns<br>about peer review<br>in this journal<br><font size=-2></font>	<br>I have<br>some concerns<br>about peer review<br>in this journal<br><font size=-2></font>
4039121643	63718214	2015-06-18 20:15:57	2015-06-18 20:24:26			Specialist Registrar		0 years up to/ including 5 years	Endocrinology and Diabetes	No		None	Every week		The Lancet				The key journal in your field*		European journal of endocrinology	No	0	0		To assess importance and novelty	To check the research has been conducted correctly		To improve the quality of how the research is reported			<br>Somewhat<br>important <br><font size=-2></font>	<br>Important<br><font size=-2></font>	<br>Important<br><font size=-2></font>	<br>Important<br><font size=-2></font>	<br>Important<br><font size=-2></font>	<br>Somewhat<br>important <br><font size=-2></font>	<br>Somewhat<br>important <br><font size=-2></font>	<br>I have heard of<br>but don’t know<br>how this type works<br><font size=-2></font>	<br>I have heard of<br>but don’t know<br>how this type works<br><font size=-2></font>	<br>I have heard of<br>but don’t know<br>how this type works<br><font size=-2></font>	<br>I have heard of<br>but don’t know<br>how this type works<br><font size=-2></font>	<br>I have heard of<br>but don’t know<br>how this type works<br><font size=-2></font>	<br>I have heard of<br>but don’t know<br>how this type works<br><font size=-2></font>	At least once a week	Yes	No	<br>I trust<br>peer review<br>in this journal<br><font size=-2></font>
4039056064	63718214	2015-06-18 19:46:56	2015-06-18 19:48:06			Specialist Registrar		0 years up to/ including 5 years	Endocrinology	Masters		None	At least once every 6 months
4039044694	63718214	2015-06-18 19:41:36	2015-06-18 19:50:54			Specialist Registrar		More than 5 years up to/including 10 years	Respiratory	No		None	At least once a month	The BMJ		The New England Journal of Medicine				Thorax, journal of imminunology, infection and immunity	AJRCCM	No	more than 20	more than 20	To assist the editor in their decision making	To assess importance and novelty	To check the research has been conducted correctly	The check the data have been interpreted correctly	To improve the quality of how the research is reported	To proof the manuscript	To detect fraud	<br>Most<br>important<br><font size=-2></font>	<br>Somewhat<br>important <br><font size=-2></font>	<br>Important<br><font size=-2></font>	<br>Important<br><font size=-2></font>	<br>Important<br><font size=-2></font>	<br>Somewhat<br>important <br><font size=-2></font>	<br>Most<br>important<br><font size=-2></font>	<br>I have heard of <br>and understand<br>how this type works<br><font size=-2></font>	<br>I have heard of <br>and understand<br>how this type works<br><font size=-2></font>	<br>I have heard of <br>and understand<br>how this type works<br><font size=-2></font>	<br>I have heard of<br>but don’t know<br>how this type works<br><font size=-2></font>	<br>I have heard of <br>and understand<br>how this type works<br><font size=-2></font>	<br>I have never heard<br>of this type<br<font size=-2></font>	At least once every 3 months	Yes	No	<br>I do not<br>trust or mistrust<br>peer review <br>in this journal<br><font size=-2></font>	<br>I do not<br>trust or mistrust<br>peer review <br>in this journal<br><font size=-2></font>
4038978689	63718214	2015-06-18 19:11:59	2015-06-18 19:20:57			Other (e.g. Clinical Assistant, Associate Specialist) please specify	LAS	More than 10 years up to/including 15 years	HIV GP	Other (please specify)	Not sure if diplomas count!?	None	Every week	The BMJ	The Lancet	The New England Journal of Medicine						No	0	0	To assist the editor in their decision making	To assess importance and novelty	To check the research has been conducted correctly	The check the data have been interpreted correctly	To improve the quality of how the research is reported			<br>Important<br><font size=-2></font>	<br>Important<br><font size=-2></font>	<br>Most<br>important<br><font size=-2></font>	<br>Most<br>important<br><font size=-2></font>	<br>Most<br>important<br><font size=-2></font>	<br>Somewhat<br>important <br><font size=-2></font>	<br>Important<br><font size=-2></font>	<br>I have heard of<br>but don’t know<br>how this type works<br><font size=-2></font>	<br>I have heard of<br>but don’t know<br>how this type works<br><font size=-2></font>	<br>I have heard of<br>but don’t know<br>how this type works<br><font size=-2></font>	<br>I have heard of<br>but don’t know<br>how this type works<br><font size=-2></font>	<br>I have heard of<br>but don’t know<br>how this type works<br><font size=-2></font>	<br>I have never heard<br>of this type<br<font size=-2></font>	At least once a week	Yes	No	<br>I trust<br>peer review<br>in this journal<br><font size=-2></font>	<br>I do not<br>know anything<br>about peer review<br>in this journal<br><font size=-2></font>
4038973398	63718214	2015-06-18 19:09:33	2015-06-18 19:14:11			Specialist Registrar		More than 10 years up to/including 15 years	Endocrinology	No		Less than 2 days a week	Every week			The New England Journal of Medicine			The key journal in your field*		JCEM	No	6 to 10	0	To assist the editor in their decision making		To check the research has been conducted correctly	The check the data have been interpreted correctly			To detect fraud	<br>Somewhat<br>important <br><font size=-2></font>	<br>Somewhat<br>important <br><font size=-2></font>	<br>Most<br>important<br><font size=-2></font>	<br>Most<br>important<br><font size=-2></font>	<br>Important<br><font size=-2></font>	<br>Somewhat<br>important <br><font size=-2></font>	<br>Most<br>important<br><font size=-2></font>	<br>I have heard of <br>and understand<br>how this type works<br><font size=-2></font>	<br>I have heard of <br>and understand<br>how this type works<br><font size=-2></font>	<br>I have heard of<br>but don’t know<br>how this type works<br><font size=-2></font>	<br>I have heard of<br>but don’t know<br>how this type works<br><font size=-2></font>	<br>I have never heard<br>of this type<br<font size=-2></font>	<br>I have never heard<br>of this type<br<font size=-2></font>	At least once a week	Yes	No	<br>I do not<br>know anything<br>about peer review<br>in this journal<br><font size=-2></font>	<br>I have<br>never heard<br>of this journal<br><font size=-2></font>
4038936946	63718214	2015-06-18 18:53:12	2015-06-18 18:57:48			Specialist Registrar		More than 5 years up to/including 10 years	Respiratory and General medicine	No		None	At least once a month	The BMJ					The key journal in your field*		Thorax	Yes	6 to 10	1 to 5		To assess importance and novelty	To check the research has been conducted correctly	The check the data have been interpreted correctly	To improve the quality of how the research is reported			<br>Not<br>important<br><font size=-2></font>	<br>Somewhat<br>important <br><font size=-2></font>	<br>Most<br>important<br><font size=-2></font>	<br>Important<br><font size=-2></font>	<br>Important<br><font size=-2></font>	<br>Important<br><font size=-2></font>	<br>Somewhat<br>important <br><font size=-2></font>	<br>I have heard of <br>and understand<br>how this type works<br><font size=-2></font>	<br>I have heard of <br>and understand<br>how this type works<br><font size=-2></font>	<br>I have heard of <br>and understand<br>how this type works<br><font size=-2></font>	<br>I have heard of<br>but don’t know<br>how this type works<br><font size=-2></font>	<br>I have never heard<br>of this type<br<font size=-2></font>	<br>I have never heard<br>of this type<br<font size=-2></font>	At least once a month	Yes	No	<br>I trust<br>peer review<br>in this journal<br><font size=-2></font>	<br>I trust<br>peer review<br>in this journal<br><font size=-2></font>
4038804105	63718214	2015-06-18 17:54:31	2015-06-18 17:57:19			Specialist Registrar		More than 10 years up to/including 15 years	Neurology	Masters		None	Every week			The New England Journal of Medicine			The key journal in your field*	JNNP		No	0	0		To assess importance and novelty	To check the research has been conducted correctly	The check the data have been interpreted correctly	To improve the quality of how the research is reported																At least once a month	No	No	<br>I trust<br>peer review<br>in this journal<br><font size=-2></font>	<br>I have<br>never heard<br>of this journal<br><font size=-2></font>
4038748220	63718214	2015-06-18 17:29:34	2015-06-18 17:34:47			Specialist Registrar		More than 5 years up to/including 10 years	Neurology	No		None	At least once a month							Practical neurology, JNNP		No	1 to 5	0			To check the research has been conducted correctly	The check the data have been interpreted correctly	To improve the quality of how the research is reported	To proof the manuscript	To detect fraud	<br>Not<br>important<br><font size=-2></font>	<br>Somewhat<br>important <br><font size=-2></font>	<br>Most<br>important<br><font size=-2></font>	<br>Important<br><font size=-2></font>	<br>Important<br><font size=-2></font>	<br>Somewhat<br>important <br><font size=-2></font>	<br>Important<br><font size=-2></font>	<br>I have heard of <br>and understand<br>how this type works<br><font size=-2></font>	<br>I have heard of <br>and understand<br>how this type works<br><font size=-2></font>	<br>I have heard of <br>and understand<br>how this type works<br><font size=-2></font>	<br>I have heard of<br>but don’t know<br>how this type works<br><font size=-2></font>	<br>I have heard of<br>but don’t know<br>how this type works<br><font size=-2></font>	<br>I have never heard<br>of this type<br<font size=-2></font>	At least once a month	Yes	No	<br>I trust<br>peer review<br>in this journal<br><font size=-2></font>	<br>I do not<br>know anything<br>about peer review<br>in this journal<br><font size=-2></font>
4038625513	63718214	2015-06-18 16:34:46	2015-06-18 16:48:15			Specialist Registrar		More than 10 years up to/including 15 years	Neurology	PhD		Less than 2 days a week	Every week			The New England Journal of Medicine				Neurology, Lancet Neurology, Practical Neurology		No	6 to 10	1 to 5	To assist the editor in their decision making	To assess importance and novelty	To check the research has been conducted correctly	The check the data have been interpreted correctly	To improve the quality of how the research is reported	To proof the manuscript	To detect fraud	<br>Most<br>important<br><font size=-2></font>	<br>Important<br><font size=-2></font>	<br>Important<br><font size=-2></font>	<br>Important<br><font size=-2></font>	<br>Somewhat<br>important <br><font size=-2></font>	<br>Somewhat<br>important <br><font size=-2></font>	<br>Somewhat<br>important <br><font size=-2></font>	<br>I have heard of <br>and understand<br>how this type works<br><font size=-2></font>	<br>I have heard of <br>and understand<br>how this type works<br><font size=-2></font>	<br>I have heard of <br>and understand<br>how this type works<br><font size=-2></font>	<br>I have heard of<br>but don’t know<br>how this type works<br><font size=-2></font>	<br>I have heard of<br>but don’t know<br>how this type works<br><font size=-2></font>	<br>I have never heard<br>of this type<br<font size=-2></font>	At least once a week	Yes	No	<br>I trust<br>peer review<br>in this journal<br><font size=-2></font>	<br>I do not<br>know anything<br>about peer review<br>in this journal<br><font size=-2></font>
4038537885	63718214	2015-06-18 15:59:09	2015-06-18 16:04:34			Specialist Registrar		More than 5 years up to/including 10 years	Neurology	PhD		None	Every week		The Lancet	The New England Journal of Medicine			The key journal in your field*		BRAIN, NEUROLOGY, ANNALS OF NEUROLOGY	No	more than 20	1 to 5	To assist the editor in their decision making	To assess importance and novelty	To check the research has been conducted correctly					<br>Important<br><font size=-2></font>	<br>Important<br><font size=-2></font>	<br>Most<br>important<br><font size=-2></font>	<br>Important<br><font size=-2></font>	<br>Somewhat<br>important <br><font size=-2></font>	<br>Somewhat<br>important <br><font size=-2></font>	<br>Somewhat<br>important <br><font size=-2></font>	<br>I have heard of <br>and understand<br>how this type works<br><font size=-2></font>	<br>I have heard of <br>and understand<br>how this type works<br><font size=-2></font>	<br>I have heard of <br>and understand<br>how this type works<br><font size=-2></font>	<br>I have heard of<br>but don’t know<br>how this type works<br><font size=-2></font>	<br>I have heard of<br>but don’t know<br>how this type works<br><font size=-2></font>	<br>I have never heard<br>of this type<br<font size=-2></font>	At least once a month	Yes	Yes	<br>I trust<br>peer review<br>in this journal<br><font size=-2></font>
4038534985	63718214	2015-06-18 15:58:01	2015-06-18 16:04:06			Consultant		More than 5 years up to/including 10 years	endocrinology	MD		None	Every week		The Lancet	The New England Journal of Medicine			The key journal in your field*	Diabetes Care, Endocrine Review, European Journal of Endocrinology	JCEM	No	1 to 5	0			To check the research has been conducted correctly	The check the data have been interpreted correctly	To improve the quality of how the research is reported			<br>Somewhat<br>important <br><font size=-2></font>	<br>Important<br><font size=-2></font>	<br>Most<br>important<br><font size=-2></font>	<br>Most<br>important<br><font size=-2></font>	<br>Important<br><font size=-2></font>	<br>Somewhat<br>important <br><font size=-2></font>	<br>Important<br><font size=-2></font>	<br>I have heard of <br>and understand<br>how this type works<br><font size=-2></font>	<br>I have heard of <br>and understand<br>how this type works<br><font size=-2></font>	<br>I have heard of <br>and understand<br>how this type works<br><font size=-2></font>	<br>I have heard of<br>but don’t know<br>how this type works<br><font size=-2></font>	<br>I have heard of<br>but don’t know<br>how this type works<br><font size=-2></font>	<br>I have never heard<br>of this type<br<font size=-2></font>	At least once a week	Yes	No	<br>I do not<br>trust or mistrust<br>peer review <br>in this journal<br><font size=-2></font>	<br>I do not<br>trust or mistrust<br>peer review <br>in this journal<br><font size=-2></font>
4038484728	63718214	2015-06-18 15:38:17	2015-06-18 15:39:21			Specialist Registrar		More than 10 years up to/including 15 years	Respiratory Medicine	Masters		2 days or more a week	At least once a month
4038448226	63718214	2015-06-18 15:24:09	2015-06-18 15:34:31			Specialist Registrar		More than 5 years up to/including 10 years	Diabetes endocrine	No		None	At least once a month			The New England Journal of Medicine			The key journal in your field*			No	1 to 5	0	To assist the editor in their decision making	To assess importance and novelty	To check the research has been conducted correctly	The check the data have been interpreted correctly	To improve the quality of how the research is reported	To proof the manuscript	To detect fraud	<br>Important<br><font size=-2></font>	<br>Important<br><font size=-2></font>	<br>Important<br><font size=-2></font>	<br>Important<br><font size=-2></font>	<br>Important<br><font size=-2></font>	<br>Important<br><font size=-2></font>	<br>Important<br><font size=-2></font>	<br>I have never heard<br>of this type<br<font size=-2></font>	<br>I have never heard<br>of this type<br<font size=-2></font>	<br>I have never heard<br>of this type<br<font size=-2></font>	<br>I have never heard<br>of this type<br<font size=-2></font>	<br>I have never heard<br>of this type<br<font size=-2></font>	<br>I have never heard<br>of this type<br<font size=-2></font>	At least once a week	Yes	No	<br>I trust<br>peer review<br>in this journal<br><font size=-2></font>	<br>I have<br>never heard<br>of this journal<br><font size=-2></font>
4038349853	63718214	2015-06-18 14:45:30	2015-06-18 15:14:52			Specialist Registrar		More than 10 years up to/including 15 years	Endocrinology and Diabetes	PhD		None	At least once a month	The BMJ		The New England Journal of Medicine			The key journal in your field*		Clinical Endocrinology	No	6 to 10	1 to 5	To assist the editor in their decision making	To assess importance and novelty	To check the research has been conducted correctly	The check the data have been interpreted correctly				<br>Most<br>important<br><font size=-2></font>	<br>Somewhat<br>important <br><font size=-2></font>	<br>Important<br><font size=-2></font>	<br>Important<br><font size=-2></font>	<br>Somewhat<br>important <br><font size=-2></font>	<br>Not<br>important<br><font size=-2></font>	<br>Somewhat<br>important <br><font size=-2></font>	<br>I have heard of <br>and understand<br>how this type works<br><font size=-2></font>	<br>I have heard of <br>and understand<br>how this type works<br><font size=-2></font>	<br>I have heard of <br>and understand<br>how this type works<br><font size=-2></font>	<br>I have heard of<br>but don’t know<br>how this type works<br><font size=-2></font>	<br>I have never heard<br>of this type<br<font size=-2></font>	<br>I have never heard<br>of this type<br<font size=-2></font>	At least once a month	Yes	No	<br>I trust<br>peer review<br>in this journal<br><font size=-2></font>	<br>I do not<br>know anything<br>about peer review<br>in this journal<br><font size=-2></font>
4038321177	63718214	2015-06-18 14:34:45	2015-06-18 14:39:12			Specialist Registrar		More than 5 years up to/including 10 years	Diabetes Endocrinology	No		None	At least once every 3 months		The Lancet						Endocrinology	No	0	0	To assist the editor in their decision making	To assess importance and novelty	To check the research has been conducted correctly	The check the data have been interpreted correctly		To proof the manuscript	To detect fraud	<br>Important<br><font size=-2></font>	<br>Important<br><font size=-2></font>	<br>Important<br><font size=-2></font>	<br>Important<br><font size=-2></font>	<br>Not<br>important<br><font size=-2></font>	<br>Important<br><font size=-2></font>	<br>Important<br><font size=-2></font>	<br>I have never heard<br>of this type<br<font size=-2></font>	<br>I have never heard<br>of this type<br<font size=-2></font>	<br>I have never heard<br>of this type<br<font size=-2></font>	<br>I have never heard<br>of this type<br<font size=-2></font>	<br>I have never heard<br>of this type<br<font size=-2></font>	<br>I have never heard<br>of this type<br<font size=-2></font>	At least once every 3 months	Yes
4038303682	63718214	2015-06-18 14:28:22	2015-06-18 14:33:47			Specialist Registrar		More than 10 years up to/including 15 years	Respiratory	PhD		None	Every week		The Lancet	The New England Journal of Medicine						No	1 to 5	1 to 5	To assist the editor in their decision making	To assess importance and novelty	To check the research has been conducted correctly	The check the data have been interpreted correctly	To improve the quality of how the research is reported			<br>Important<br><font size=-2></font>	<br>Important<br><font size=-2></font>	<br>Important<br><font size=-2></font>	<br>Important<br><font size=-2></font>	<br>Important<br><font size=-2></font>	<br>Somewhat<br>important <br><font size=-2></font>	<br>Somewhat<br>important <br><font size=-2></font>	<br>I have heard of <br>and understand<br>how this type works<br><font size=-2></font>	<br>I have heard of <br>and understand<br>how this type works<br><font size=-2></font>	<br>I have heard of <br>and understand<br>how this type works<br><font size=-2></font>	<br>I have heard of<br>but don’t know<br>how this type works<br><font size=-2></font>	<br>I have never heard<br>of this type<br<font size=-2></font>	<br>I have never heard<br>of this type<br<font size=-2></font>	At least once a week	Yes	No	<br>I trust<br>peer review<br>in this journal<br><font size=-2></font>	<br>I do not<br>trust or mistrust<br>peer review <br>in this journal<br><font size=-2></font>
4038137528	63718214	2015-06-18 13:24:47	2015-06-18 13:32:27			Specialist Registrar		More than 5 years up to/including 10 years	GUM	No		None	At least once a month	The BMJ								Yes	1 to 5	0		To assess importance and novelty	To check the research has been conducted correctly	The check the data have been interpreted correctly				<br>Not<br>important<br><font size=-2></font>	<br>Most<br>important<br><font size=-2></font>	<br>Most<br>important<br><font size=-2></font>	<br>Most<br>important<br><font size=-2></font>	<br>Somewhat<br>important <br><font size=-2></font>	<br>Not<br>important<br><font size=-2></font>	<br>Important<br><font size=-2></font>	<br>I have heard of<br>but don’t know<br>how this type works<br><font size=-2></font>	<br>I have heard of <br>and understand<br>how this type works<br><font size=-2></font>	<br>I have heard of <br>and understand<br>how this type works<br><font size=-2></font>	<br>I have heard of<br>but don’t know<br>how this type works<br><font size=-2></font>	<br>I have heard of<br>but don’t know<br>how this type works<br><font size=-2></font>	<br>I have never heard<br>of this type<br<font size=-2></font>	At least once a month	Yes	Yes	<br>I trust<br>peer review<br>in this journal<br><font size=-2></font>	<br>I trust<br>peer review<br>in this journal<br><font size=-2></font>
4038118090	63718214	2015-06-18 13:16:25	2015-06-18 13:26:40			Specialist Registrar		0 years up to/ including 5 years	Respiratory Medicine	No		None	Every week	The BMJ					The key journal in your field*		Thorax	No	1 to 5	0			To check the research has been conducted correctly	The check the data have been interpreted correctly				<br>Important<br><font size=-2></font>	<br>Important<br><font size=-2></font>	<br>Most<br>important<br><font size=-2></font>	<br>Most<br>important<br><font size=-2></font>	<br>Important<br><font size=-2></font>	<br>Somewhat<br>important <br><font size=-2></font>	<br>Important<br><font size=-2></font>	<br>I have heard of <br>and understand<br>how this type works<br><font size=-2></font>	<br>I have heard of <br>and understand<br>how this type works<br><font size=-2></font>	<br>I have heard of <br>and understand<br>how this type works<br><font size=-2></font>	<br>I have heard of <br>and understand<br>how this type works<br><font size=-2></font>	<br>I have never heard<br>of this type<br<font size=-2></font>	<br>I have never heard<br>of this type<br<font size=-2></font>	At least once a week	Yes	No	<br>I trust<br>peer review<br>in this journal<br><font size=-2></font>	<br>I do not<br>trust or mistrust<br>peer review <br>in this journal<br><font size=-2></font>
4038096620	63718214	2015-06-18 13:07:45	2015-06-18 13:07:55
4038076286	63718214	2015-06-18 12:59:14	2015-06-18 13:02:06			Specialist Registrar		More than 5 years up to/including 10 years	Respiratory Medicine	No		None	Every week	The BMJ					The key journal in your field*		Thorax	No	0	0	To assist the editor in their decision making	To assess importance and novelty	To check the research has been conducted correctly	The check the data have been interpreted correctly	To improve the quality of how the research is reported			<br>Important<br><font size=-2></font>	<br>Important<br><font size=-2></font>	<br>Important<br><font size=-2></font>	<br>Important<br><font size=-2></font>	<br>Important<br><font size=-2></font>	<br>Somewhat<br>important <br><font size=-2></font>	<br>Important<br><font size=-2></font>
4038033688	63718214	2015-06-18 12:40:12	2015-06-18 12:47:29			Specialist Registrar		More than 5 years up to/including 10 years	Respiratory	Other (please specify)	currently in OOPR towards MD	2 days or more a week	Every week		The Lancet	The New England Journal of Medicine			The key journal in your field*		Thorax, ERJ	No	1 to 5	1 to 5	To assist the editor in their decision making	To assess importance and novelty	To check the research has been conducted correctly	The check the data have been interpreted correctly	To improve the quality of how the research is reported	To proof the manuscript	To detect fraud	<br>Important<br><font size=-2></font>	<br>Most<br>important<br><font size=-2></font>	<br>Most<br>important<br><font size=-2></font>	<br>Most<br>important<br><font size=-2></font>	<br>Most<br>important<br><font size=-2></font>	<br>Important<br><font size=-2></font>	<br>Most<br>important<br><font size=-2></font>	<br>I have heard of <br>and understand<br>how this type works<br><font size=-2></font>	<br>I have heard of <br>and understand<br>how this type works<br><font size=-2></font>	<br>I have heard of <br>and understand<br>how this type works<br><font size=-2></font>	<br>I have heard of<br>but don’t know<br>how this type works<br><font size=-2></font>	<br>I have heard of <br>and understand<br>how this type works<br><font size=-2></font>	<br>I have never heard<br>of this type<br<font size=-2></font>	At least once a month	Yes	Yes
4037986840	63718214	2015-06-18 12:18:17	2015-06-18 12:22:18			Specialist Registrar		More than 5 years up to/including 10 years	GUM	No		None	At least once a month							HIV medicine, STI,		Yes	1 to 5	0		To assess importance and novelty	To check the research has been conducted correctly					<br>Important<br><font size=-2></font>	<br>Important<br><font size=-2></font>	<br>Most<br>important<br><font size=-2></font>	<br>Important<br><font size=-2></font>	<br>Most<br>important<br><font size=-2></font>	<br>Important<br><font size=-2></font>	<br>Most<br>important<br><font size=-2></font>	<br>I have heard of <br>and understand<br>how this type works<br><font size=-2></font>	<br>I have heard of <br>and understand<br>how this type works<br><font size=-2></font>	<br>I have heard of <br>and understand<br>how this type works<br><font size=-2></font>	<br>I have heard of<br>but don’t know<br>how this type works<br><font size=-2></font>	<br>I have heard of<br>but don’t know<br>how this type works<br><font size=-2></font>	<br>I have heard of<br>but don’t know<br>how this type works<br><font size=-2></font>	At least once a month	No	No	<br>I trust<br>peer review<br>in this journal<br><font size=-2></font>	<br>I trust<br>peer review<br>in this journal<br><font size=-2></font>
4037937212	63718214	2015-06-18 11:51:56	2015-06-18 11:52:32			Specialist Registrar		0 years up to/ including 5 years	gum	No		None	At least once a month
4037675187	63718214	2015-06-18 08:53:25	2015-06-18 08:59:38			Core Medical Trainee		0 years up to/ including 5 years	CMT/neurology	No		None	Every week	The BMJ		The New England Journal of Medicine						No	1 to 5	1 to 5			To check the research has been conducted correctly	The check the data have been interpreted correctly			To detect fraud	<br>Not<br>important<br><font size=-2></font>	<br>Somewhat<br>important <br><font size=-2></font>	<br>Most<br>important<br><font size=-2></font>	<br>Most<br>important<br><font size=-2></font>	<br>Important<br><font size=-2></font>	<br>Somewhat<br>important <br><font size=-2></font>	<br>Most<br>important<br><font size=-2></font>	<br>I have never heard<br>of this type<br<font size=-2></font>	<br>I have never heard<br>of this type<br<font size=-2></font>	<br>I have never heard<br>of this type<br<font size=-2></font>	<br>I have never heard<br>of this type<br<font size=-2></font>	<br>I have heard of<br>but don’t know<br>how this type works<br><font size=-2></font>	<br>I have never heard<br>of this type<br<font size=-2></font>	At least once a month	Yes	No	<br>I trust<br>peer review<br>in this journal<br><font size=-2></font>	<br>I trust<br>peer review<br>in this journal<br><font size=-2></font>
4036290462	63718214	2015-06-17 17:36:14	2015-06-17 20:48:51			Core Medical Trainee		0 years up to/ including 5 years	Cardiology (within CMT)	No		None	At least once a year									No	0	0						To proof the manuscript		<br>Somewhat<br>important <br><font size=-2></font>	<br>Important<br><font size=-2></font>	<br>Important<br><font size=-2></font>	<br>Important<br><font size=-2></font>	<br>Important<br><font size=-2></font>	<br>Important<br><font size=-2></font>	<br>Somewhat<br>important <br><font size=-2></font>	<br>I have never heard<br>of this type<br<font size=-2></font>	<br>I have never heard<br>of this type<br<font size=-2></font>	<br>I have never heard<br>of this type<br<font size=-2></font>	<br>I have never heard<br>of this type<br<font size=-2></font>	<br>I have heard of<br>but don’t know<br>how this type works<br><font size=-2></font>	<br>I have never heard<br>of this type<br<font size=-2></font>	At least once a year	No	No	<br>I do not<br>trust or mistrust<br>peer review <br>in this journal<br><font size=-2></font>	<br>I have<br>never heard<br>of this journal<br><font size=-2></font>
4031824207	63718214	2015-06-15 20:50:40	2015-06-15 20:56:10			Specialist Registrar		0 years up to/ including 5 years	Respiratory	No		None	At least once every 3 months							Thorax		Yes	1 to 5	0			To check the research has been conducted correctly	The check the data have been interpreted correctly	To improve the quality of how the research is reported	To proof the manuscript		<br>Somewhat<br>important <br><font size=-2></font>	<br>Somewhat<br>important <br><font size=-2></font>	<br>Important<br><font size=-2></font>	<br>Important<br><font size=-2></font>	<br>Most<br>important<br><font size=-2></font>	<br>Most<br>important<br><font size=-2></font>	<br>Somewhat<br>important <br><font size=-2></font>	<br>I have never heard<br>of this type<br<font size=-2></font>	<br>I have heard of<br>but don’t know<br>how this type works<br><font size=-2></font>	<br>I have heard of <br>and understand<br>how this type works<br><font size=-2></font>	<br>I have never heard<br>of this type<br<font size=-2></font>	<br>I have heard of<br>but don’t know<br>how this type works<br><font size=-2></font>	<br>I have never heard<br>of this type<br<font size=-2></font>	At least once every 6 months	Yes	No	<br>I trust<br>peer review<br>in this journal<br><font size=-2></font>	<br>I trust<br>peer review<br>in this journal<br><font size=-2></font>
4031354276	63718214	2015-06-15 17:30:19	2015-06-15 17:34:10			Core Medical Trainee		0 years up to/ including 5 years	CMT therefore TBC. ?Oncology ?ID	No		Less than 2 days a week	Every week	The BMJ								No	1 to 5	0	To assist the editor in their decision making	To assess importance and novelty	To check the research has been conducted correctly	The check the data have been interpreted correctly	To improve the quality of how the research is reported		To detect fraud	<br>Somewhat<br>important <br><font size=-2></font>	<br>Important<br><font size=-2></font>	<br>Most<br>important<br><font size=-2></font>	<br>Most<br>important<br><font size=-2></font>	<br>Important<br><font size=-2></font>	<br>Somewhat<br>important <br><font size=-2></font>	<br>Important<br><font size=-2></font>	<br>I have heard of <br>and understand<br>how this type works<br><font size=-2></font>	<br>I have heard of <br>and understand<br>how this type works<br><font size=-2></font>	<br>I have heard of<br>but don’t know<br>how this type works<br><font size=-2></font>	<br>I have heard of<br>but don’t know<br>how this type works<br><font size=-2></font>	<br>I have never heard<br>of this type<br<font size=-2></font>	<br>I have never heard<br>of this type<br<font size=-2></font>	At least once a week	No	No	<br>I trust<br>peer review<br>in this journal<br><font size=-2></font>	<br>I do not<br>know anything<br>about peer review<br>in this journal<br><font size=-2></font>
4029717543	63718214	2015-06-14 21:16:39	2015-06-14 21:25:00			Specialist Registrar		More than 10 years up to/including 15 years	respiratory	PhD		Less than 2 days a week	Every week			The New England Journal of Medicine			The key journal in your field*	Chest, ERJ	AJRCCM	No	6 to 10	11 to 15	To assist the editor in their decision making	To assess importance and novelty	To check the research has been conducted correctly	The check the data have been interpreted correctly	To improve the quality of how the research is reported	To proof the manuscript	To detect fraud	<br>Important<br><font size=-2></font>	<br>Most<br>important<br><font size=-2></font>	<br>Important<br><font size=-2></font>	<br>Important<br><font size=-2></font>	<br>Most<br>important<br><font size=-2></font>	<br>Somewhat<br>important <br><font size=-2></font>	<br>Somewhat<br>important <br><font size=-2></font>	<br>I have heard of <br>and understand<br>how this type works<br><font size=-2></font>	<br>I have heard of <br>and understand<br>how this type works<br><font size=-2></font>	<br>I have heard of <br>and understand<br>how this type works<br><font size=-2></font>	<br>I have never heard<br>of this type<br<font size=-2></font>	<br>I have never heard<br>of this type<br<font size=-2></font>	<br>I have never heard<br>of this type<br<font size=-2></font>	At least once a week	Yes	No	<br>I trust<br>peer review<br>in this journal<br><font size=-2></font>	<br>I trust<br>peer review<br>in this journal<br><font size=-2></font>
4028713253	63718214	2015-06-13 16:17:08	2015-06-13 16:18:44			Specialist Registrar		More than 5 years up to/including 10 years	Endocrinology & Diabetes	No		None	At least once a month	The BMJ		The New England Journal of Medicine						No	0	0			To check the research has been conducted correctly	The check the data have been interpreted correctly	To improve the quality of how the research is reported	To proof the manuscript
4025684701	63718214	2015-06-11 21:45:25	2015-06-11 21:50:57			Specialist Registrar		More than 5 years up to/including 10 years	Neurology	PhD		None	At least once a month							JNNP Practial neurology occasionally brain		No	6 to 10	1 to 5	To assist the editor in their decision making	To assess importance and novelty	To check the research has been conducted correctly	The check the data have been interpreted correctly	To improve the quality of how the research is reported			<br>Somewhat<br>important <br><font size=-2></font>	<br>Important<br><font size=-2></font>	<br>Most<br>important<br><font size=-2></font>	<br>Most<br>important<br><font size=-2></font>		<br>Somewhat<br>important <br><font size=-2></font>	<br>Important<br><font size=-2></font>	<br>I have heard of <br>and understand<br>how this type works<br><font size=-2></font>	<br>I have heard of<br>but don’t know<br>how this type works<br><font size=-2></font>	<br>I have heard of <br>and understand<br>how this type works<br><font size=-2></font>		<br>I have heard of<br>but don’t know<br>how this type works<br><font size=-2></font>	<br>I have never heard<br>of this type<br<font size=-2></font>	At least once a month	Yes	Yes	<br>I trust<br>peer review<br>in this journal<br><font size=-2></font>	<br>I do not<br>trust or mistrust<br>peer review <br>in this journal<br><font size=-2></font>
4022959034	63718214	2015-06-10 19:26:43	2015-06-10 19:33:29			Core Medical Trainee		0 years up to/ including 5 years	CMT	No		None	At least once a month	The BMJ								No	1 to 5	0	To assist the editor in their decision making	To assess importance and novelty	To check the research has been conducted correctly	The check the data have been interpreted correctly	To improve the quality of how the research is reported	To proof the manuscript	To detect fraud	<br>Important<br><font size=-2></font>	<br>Important<br><font size=-2></font>	<br>Important<br><font size=-2></font>	<br>Important<br><font size=-2></font>	<br>Important<br><font size=-2></font>	<br>Important<br><font size=-2></font>	<br>Important<br><font size=-2></font>	<br>I have heard of<br>but don’t know<br>how this type works<br><font size=-2></font>	<br>I have heard of<br>but don’t know<br>how this type works<br><font size=-2></font>	<br>I have never heard<br>of this type<br<font size=-2></font>	<br>I have never heard<br>of this type<br<font size=-2></font>	<br>I have never heard<br>of this type<br<font size=-2></font>	<br>I have never heard<br>of this type<br<font size=-2></font>	At least once every 3 months	No	No	<br>I trust<br>peer review<br>in this journal<br><font size=-2></font>	<br>I have<br>never heard<br>of this journal<br><font size=-2></font>
4020707991	63718214	2015-06-09 20:57:54	2015-06-09 21:08:27			Specialist Registrar		0 years up to/ including 5 years	Audiovestibular medicine	No		None	At least once every 3 months	The BMJ								Yes	0	0			To check the research has been conducted correctly	The check the data have been interpreted correctly	To improve the quality of how the research is reported			<br>Somewhat<br>important <br><font size=-2></font>	<br>Somewhat<br>important <br><font size=-2></font>	<br>Most<br>important<br><font size=-2></font>	<br>Important<br><font size=-2></font>	<br>Important<br><font size=-2></font>	<br>Somewhat<br>important <br><font size=-2></font>	<br>Somewhat<br>important <br><font size=-2></font>	<br>I have heard of<br>but don’t know<br>how this type works<br><font size=-2></font>	<br>I have heard of<br>but don’t know<br>how this type works<br><font size=-2></font>	<br>I have heard of<br>but don’t know<br>how this type works<br><font size=-2></font>	<br>I have never heard<br>of this type<br<font size=-2></font>	<br>I have never heard<br>of this type<br<font size=-2></font>	<br>I have never heard<br>of this type<br<font size=-2></font>	At least once every 6 months	Yes	No	<br>I trust<br>peer review<br>in this journal<br><font size=-2></font>	<br>I have<br>never heard<br>of this journal<br><font size=-2></font>
4019135240	63718214	2015-06-09 11:00:49	2015-06-09 11:07:04			Specialist Registrar		More than 5 years up to/including 10 years	Respiratory Medicine	No		2 days or more a week	Every week	The BMJ		The New England Journal of Medicine				Thorax	Thorax	No	6 to 10	1 to 5	To assist the editor in their decision making	To assess importance and novelty	To check the research has been conducted correctly	The check the data have been interpreted correctly	To improve the quality of how the research is reported	To proof the manuscript	To detect fraud	<br>Somewhat<br>important <br><font size=-2></font>	<br>Important<br><font size=-2></font>	<br>Most<br>important<br><font size=-2></font>	<br>Most<br>important<br><font size=-2></font>	<br>Most<br>important<br><font size=-2></font>	<br>Somewhat<br>important <br><font size=-2></font>	<br>Most<br>important<br><font size=-2></font>	<br>I have heard of<br>but don’t know<br>how this type works<br><font size=-2></font>	<br>I have heard of<br>but don’t know<br>how this type works<br><font size=-2></font>	<br>I have heard of<br>but don’t know<br>how this type works<br><font size=-2></font>	<br>I have heard of<br>but don’t know<br>how this type works<br><font size=-2></font>	<br>I have heard of<br>but don’t know<br>how this type works<br><font size=-2></font>	<br>I have heard of<br>but don’t know<br>how this type works<br><font size=-2></font>	At least once a week	Yes	No	<br>I trust<br>peer review<br>in this journal<br><font size=-2></font>	<br>I do not<br>trust or mistrust<br>peer review <br>in this journal<br><font size=-2></font>
4018985911	63718214	2015-06-09 09:13:18	2015-06-09 09:20:23			Specialist Registrar		More than 5 years up to/including 10 years	Clinical Pharmacology and Therapeutics	No		2 days or more a week	Every week							Predominant molecular biology / genetics journals (relevant to PhD)		No	6 to 10	1 to 5			To check the research has been conducted correctly	The check the data have been interpreted correctly	To improve the quality of how the research is reported	To proof the manuscript	To detect fraud	<br>Not<br>important<br><font size=-2></font>	<br>Not<br>important<br><font size=-2></font>	<br>Most<br>important<br><font size=-2></font>	<br>Most<br>important<br><font size=-2></font>	<br>Important<br><font size=-2></font>	<br>Somewhat<br>important <br><font size=-2></font>	<br>Most<br>important<br><font size=-2></font>	<br>I have heard of <br>and understand<br>how this type works<br><font size=-2></font>	<br>I have heard of <br>and understand<br>how this type works<br><font size=-2></font>	<br>I have heard of <br>and understand<br>how this type works<br><font size=-2></font>	<br>I have never heard<br>of this type<br<font size=-2></font>	<br>I have heard of <br>and understand<br>how this type works<br><font size=-2></font>	<br>I have never heard<br>of this type<br<font size=-2></font>	At least once every 6 months	Yes	Yes	<br>I trust<br>peer review<br>in this journal<br><font size=-2></font>	<br>I do not<br>know anything<br>about peer review<br>in this journal<br><font size=-2></font>
4018903747	63718214	2015-06-09 08:14:05	2015-06-09 08:21:24			Specialist Registrar		More than 5 years up to/including 10 years	Gastroenterology and GIM	No		Less than 2 days a week	Every week						The key journal in your field*		Gut	Yes	1 to 5	0	To assist the editor in their decision making	To assess importance and novelty	To check the research has been conducted correctly	The check the data have been interpreted correctly	To improve the quality of how the research is reported	To proof the manuscript	To detect fraud	<br>Important<br><font size=-2></font>	<br>Important<br><font size=-2></font>	<br>Most<br>important<br><font size=-2></font>		<br>Important<br><font size=-2></font>	<br>Somewhat<br>important <br><font size=-2></font>	<br>Most<br>important<br><font size=-2></font>	<br>I have heard of <br>and understand<br>how this type works<br><font size=-2></font>	<br>I have heard of <br>and understand<br>how this type works<br><font size=-2></font>	<br>I have heard of<br>but don’t know<br>how this type works<br><font size=-2></font>	<br>I have heard of<br>but don’t know<br>how this type works<br><font size=-2></font>	<br>I have heard of <br>and understand<br>how this type works<br><font size=-2></font>	<br>I have never heard<br>of this type<br<font size=-2></font>	At least once a month	Yes	No	<br>I do not<br>trust or mistrust<br>peer review <br>in this journal<br><font size=-2></font>	<br>I do not<br>trust or mistrust<br>peer review <br>in this journal<br><font size=-2></font>
4018477033	63718214	2015-06-09 02:04:18	2015-06-09 02:07:01			Specialist Registrar		More than 5 years up to/including 10 years	Infectious diseases, tropical medicine and GIM	Masters			At least once a month		The Lancet	The New England Journal of Medicine	PLOS Medicine		The key journal in your field*				1 to 5	0	To assist the editor in their decision making	To assess importance and novelty	To check the research has been conducted correctly	The check the data have been interpreted correctly	To improve the quality of how the research is reported
4017990554	63718214	2015-06-08 22:12:02	2015-06-08 22:26:18			Specialist Registrar		0 years up to/ including 5 years	Geriatrics	PhD		None	Every week			The New England Journal of Medicine						Yes	0	0	To assist the editor in their decision making	To assess importance and novelty	To check the research has been conducted correctly	The check the data have been interpreted correctly			To detect fraud	<br>Important<br><font size=-2></font>	<br>Important<br><font size=-2></font>	<br>Most<br>important<br><font size=-2></font>	<br>Most<br>important<br><font size=-2></font>	<br>Important<br><font size=-2></font>	<br>Somewhat<br>important <br><font size=-2></font>	<br>Important<br><font size=-2></font>	<br>I have heard of <br>and understand<br>how this type works<br><font size=-2></font>	<br>I have heard of <br>and understand<br>how this type works<br><font size=-2></font>	<br>I have heard of <br>and understand<br>how this type works<br><font size=-2></font>	<br>I have heard of<br>but don’t know<br>how this type works<br><font size=-2></font>	<br>I have heard of <br>and understand<br>how this type works<br><font size=-2></font>	<br>I have never heard<br>of this type<br<font size=-2></font>	At least once a week	Yes	Yes	<br>I have<br>some concerns<br>about peer review<br>in this journal<br><font size=-2></font>	<br>I do not<br>know anything<br>about peer review<br>in this journal<br><font size=-2></font>
4015903511	63718214	2015-06-08 00:15:28	2015-06-08 00:26:09			Specialist Registrar		More than 10 years up to/including 15 years	Geriatric Medicine	No		None	At least once a month	The BMJ				BMC Medicine		JAMA		No	0	0		To assess importance and novelty	To check the research has been conducted correctly		To improve the quality of how the research is reported	To proof the manuscript		<br>Important<br><font size=-2></font>	<br>Most<br>important<br><font size=-2></font>	<br>Most<br>important<br><font size=-2></font>	<br>Important<br><font size=-2></font>	<br>Important<br><font size=-2></font>	<br>Somewhat<br>important <br><font size=-2></font>	<br>Somewhat<br>important <br><font size=-2></font>	<br>I have heard of <br>and understand<br>how this type works<br><font size=-2></font>	<br>I have never heard<br>of this type<br<font size=-2></font>	<br>I have heard of <br>and understand<br>how this type works<br><font size=-2></font>	<br>I have heard of<br>but don’t know<br>how this type works<br><font size=-2></font>	<br>I have heard of <br>and understand<br>how this type works<br><font size=-2></font>	<br>I have never heard<br>of this type<br<font size=-2></font>	At least once a month	No	No	<br>I trust<br>peer review<br>in this journal<br><font size=-2></font>	<br>I do not<br>trust or mistrust<br>peer review <br>in this journal<br><font size=-2></font>
4015567249	63718214	2015-06-07 15:55:30	2015-06-07 16:00:54			Specialist Registrar		More than 5 years up to/including 10 years	Sport and Exercise Medicine	No		Less than 2 days a week	At least once a month	The BMJ					The key journal in your field*		British Journal of Sports Medicine	No	1 to 5	0		To assess importance and novelty			To improve the quality of how the research is reported		To detect fraud	<br>Somewhat<br>important <br><font size=-2></font>	<br>Important<br><font size=-2></font>	<br>Somewhat<br>important <br><font size=-2></font>	<br>Somewhat<br>important <br><font size=-2></font>	<br>Most<br>important<br><font size=-2></font>	<br>Somewhat<br>important <br><font size=-2></font>	<br>Most<br>important<br><font size=-2></font>	<br>I have never heard<br>of this type<br<font size=-2></font>	<br>I have never heard<br>of this type<br<font size=-2></font>	<br>I have never heard<br>of this type<br<font size=-2></font>	<br>I have never heard<br>of this type<br<font size=-2></font>	<br>I have never heard<br>of this type<br<font size=-2></font>	<br>I have never heard<br>of this type<br<font size=-2></font>	At least once a week	Yes	No	<br>I trust<br>peer review<br>in this journal<br><font size=-2></font>	<br>I have<br>never heard<br>of this journal<br><font size=-2></font>
4015295056	63718214	2015-06-07 07:55:50	2015-06-07 07:56:42			Specialist Registrar		More than 5 years up to/including 10 years		Masters		2 days or more a week
4015280024	63718214	2015-06-07 07:24:25	2015-06-07 07:29:18			Specialist Registrar		More than 10 years up to/including 15 years	Respiratory	MD		None	At least once a month			The New England Journal of Medicine			The key journal in your field*		Blue Journal	No	6 to 10	1 to 5	To assist the editor in their decision making	To assess importance and novelty	To check the research has been conducted correctly	The check the data have been interpreted correctly				<br>Somewhat<br>important <br><font size=-2></font>	<br>Important<br><font size=-2></font>	<br>Most<br>important<br><font size=-2></font>	<br>Important<br><font size=-2></font>	<br>Important<br><font size=-2></font>	<br>Somewhat<br>important <br><font size=-2></font>	<br>Important<br><font size=-2></font>	<br>I have heard of <br>and understand<br>how this type works<br><font size=-2></font>	<br>I have heard of <br>and understand<br>how this type works<br><font size=-2></font>	<br>I have heard of<br>but don’t know<br>how this type works<br><font size=-2></font>	<br>I have never heard<br>of this type<br<font size=-2></font>	<br>I have never heard<br>of this type<br<font size=-2></font>	<br>I have never heard<br>of this type<br<font size=-2></font>	At least once a month	Yes	No	<br>I trust<br>peer review<br>in this journal<br><font size=-2></font>	<br>I trust<br>peer review<br>in this journal<br><font size=-2></font>
4014947855	63718214	2015-06-06 20:00:19	2015-06-06 20:02:52			Core Medical Trainee		0 years up to/ including 5 years	Respiratory medicine	No		None	At least once a month	The BMJ		The New England Journal of Medicine				Thorax		Yes	1 to 5	1 to 5
4014869222	63718214	2015-06-06 18:01:17	2015-06-06 18:14:30			Specialist Registrar		More than 10 years up to/including 15 years	Respiratory	Masters		None	Every week	The BMJ					The key journal in your field*		Thorax	No	1 to 5	11 to 15	To assist the editor in their decision making	To assess importance and novelty	To check the research has been conducted correctly			To proof the manuscript		<br>Most<br>important<br><font size=-2></font>	<br>Most<br>important<br><font size=-2></font>	<br>Important<br><font size=-2></font>	<br>Somewhat<br>important <br><font size=-2></font>	<br>Important<br><font size=-2></font>	<br>Important<br><font size=-2></font>	<br>Somewhat<br>important <br><font size=-2></font>	<br>I have never heard<br>of this type<br<font size=-2></font>	<br>I have never heard<br>of this type<br<font size=-2></font>	<br>I have never heard<br>of this type<br<font size=-2></font>	<br>I have never heard<br>of this type<br<font size=-2></font>	<br>I have never heard<br>of this type<br<font size=-2></font>	<br>I have never heard<br>of this type<br<font size=-2></font>	At least once a month	Yes	No	<br>I trust<br>peer review<br>in this journal<br><font size=-2></font>	<br>I have<br>never heard<br>of this journal<br><font size=-2></font>
4014683618	63718214	2015-06-06 14:22:55	2015-06-06 14:31:06			Specialist Registrar		More than 5 years up to/including 10 years	GU	No		None	At least once a month						The key journal in your field*		STD and aids	No	1 to 5	0	To assist the editor in their decision making	To assess importance and novelty	To check the research has been conducted correctly	The check the data have been interpreted correctly	To improve the quality of how the research is reported	To proof the manuscript	To detect fraud	<br>Somewhat<br>important <br><font size=-2></font>	<br>Most<br>important<br><font size=-2></font>	<br>Important<br><font size=-2></font>	<br>Important<br><font size=-2></font>	<br>Important<br><font size=-2></font>	<br>Somewhat<br>important <br><font size=-2></font>	<br>Somewhat<br>important <br><font size=-2></font>	<br>I have never heard<br>of this type<br<font size=-2></font>	<br>I have never heard<br>of this type<br<font size=-2></font>	<br>I have never heard<br>of this type<br<font size=-2></font>	<br>I have never heard<br>of this type<br<font size=-2></font>	<br>I have never heard<br>of this type<br<font size=-2></font>	<br>I have never heard<br>of this type<br<font size=-2></font>	At least once every 3 months	No	No	<br>I trust<br>peer review<br>in this journal<br><font size=-2></font>	<br>I do not<br>trust or mistrust<br>peer review <br>in this journal<br><font size=-2></font>
4013694431	63718214	2015-06-05 19:00:19	2015-06-05 19:44:55			Specialist Registrar		More than 10 years up to/including 15 years	Infectious Diseases/General Medicine	PhD		Less than 2 days a week	Every week	The BMJ	The Lancet				The key journal in your field*		Infection, HIV Medicine	No	6 to 10	1 to 5	To assist the editor in their decision making	To assess importance and novelty	To check the research has been conducted correctly	The check the data have been interpreted correctly	To improve the quality of how the research is reported			<br>Important<br><font size=-2></font>	<br>Important<br><font size=-2></font>	<br>Most<br>important<br><font size=-2></font>	<br>Most<br>important<br><font size=-2></font>	<br>Important<br><font size=-2></font>	<br>Not<br>important<br><font size=-2></font>	<br>Somewhat<br>important <br><font size=-2></font>	<br>I have heard of <br>and understand<br>how this type works<br><font size=-2></font>	<br>I have heard of <br>and understand<br>how this type works<br><font size=-2></font>	<br>I have heard of<br>but don’t know<br>how this type works<br><font size=-2></font>	<br>I have heard of<br>but don’t know<br>how this type works<br><font size=-2></font>	<br>I have heard of<br>but don’t know<br>how this type works<br><font size=-2></font>	<br>I have never heard<br>of this type<br<font size=-2></font>	At least once a month	Yes	No	<br>I trust<br>peer review<br>in this journal<br><font size=-2></font>	<br>I trust<br>peer review<br>in this journal<br><font size=-2></font>
4013447429	63718214	2015-06-05 17:05:53	2015-06-05 17:13:08			Specialist Registrar		More than 5 years up to/including 10 years	Resp	No		None	At least once every 3 months	The BMJ					The key journal in your field*		Thorax	No	0	0		To assess importance and novelty	To check the research has been conducted correctly	The check the data have been interpreted correctly	To improve the quality of how the research is reported			<br>Important<br><font size=-2></font>	<br>Important<br><font size=-2></font>	<br>Important<br><font size=-2></font>	<br>Important<br><font size=-2></font>	<br>Important<br><font size=-2></font>	<br>Important<br><font size=-2></font>	<br>Somewhat<br>important <br><font size=-2></font>	<br>I have never heard<br>of this type<br<font size=-2></font>	<br>I have never heard<br>of this type<br<font size=-2></font>	<br>I have never heard<br>of this type<br<font size=-2></font>	<br>I have never heard<br>of this type<br<font size=-2></font>	<br>I have never heard<br>of this type<br<font size=-2></font>	<br>I have never heard<br>of this type<br<font size=-2></font>	At least once every 3 months	No	No	<br>I do not<br>trust or mistrust<br>peer review <br>in this journal<br><font size=-2></font>	<br>I have<br>never heard<br>of this journal<br><font size=-2></font>
4012907873	63718214	2015-06-05 13:26:20	2015-06-05 13:36:38			Specialist Registrar		More than 5 years up to/including 10 years	DERMATOLOGY	No		Less than 2 days a week	At least once a month							BJD, CED, JEADV	BJD	Yes	6 to 10	1 to 5	To assist the editor in their decision making	To assess importance and novelty	To check the research has been conducted correctly	The check the data have been interpreted correctly	To improve the quality of how the research is reported	To proof the manuscript	To detect fraud	<br>Important<br><font size=-2></font>	<br>Important<br><font size=-2></font>	<br>Important<br><font size=-2></font>	<br>Important<br><font size=-2></font>	<br>Important<br><font size=-2></font>	<br>Important<br><font size=-2></font>	<br>Important<br><font size=-2></font>	<br>I have never heard<br>of this type<br<font size=-2></font>	<br>I have never heard<br>of this type<br<font size=-2></font>	<br>I have heard of<br>but don’t know<br>how this type works<br><font size=-2></font>	<br>I have never heard<br>of this type<br<font size=-2></font>	<br>I have never heard<br>of this type<br<font size=-2></font>	<br>I have never heard<br>of this type<br<font size=-2></font>	At least once a week	Yes	Yes	<br>I have<br>some concerns<br>about peer review<br>in this journal<br><font size=-2></font>	<br>I have<br>never heard<br>of this journal<br><font size=-2></font>
4012886220	63718214	2015-06-05 13:17:53	2015-06-05 13:23:44			Specialist Registrar		More than 10 years up to/including 15 years	Nephrology	PhD		2 days or more a week	Every week			The New England Journal of Medicine			The key journal in your field*	Age and Ageing	CJASN, KI, NDT, CKJ	No	1 to 5	1 to 5	To assist the editor in their decision making	To assess importance and novelty	To check the research has been conducted correctly	The check the data have been interpreted correctly			To detect fraud	<br>Important<br><font size=-2></font>	<br>Important<br><font size=-2></font>	<br>Most<br>important<br><font size=-2></font>	<br>Most<br>important<br><font size=-2></font>	<br>Somewhat<br>important <br><font size=-2></font>	<br>Not<br>important<br><font size=-2></font>	<br>Most<br>important<br><font size=-2></font>	<br>I have heard of <br>and understand<br>how this type works<br><font size=-2></font>	<br>I have heard of <br>and understand<br>how this type works<br><font size=-2></font>	<br>I have heard of <br>and understand<br>how this type works<br><font size=-2></font>	<br>I have heard of<br>but don’t know<br>how this type works<br><font size=-2></font>	<br>I have never heard<br>of this type<br<font size=-2></font>	<br>I have never heard<br>of this type<br<font size=-2></font>	At least once a month	Yes	No	<br>I do not<br>know anything<br>about peer review<br>in this journal<br><font size=-2></font>	<br>I do not<br>know anything<br>about peer review<br>in this journal<br><font size=-2></font>
4012781587	63718214	2015-06-05 12:28:33	2015-06-05 12:31:20			Specialist Registrar		More than 5 years up to/including 10 years	Endocrinology& Diabetes	No		None	Every week	The BMJ		The New England Journal of Medicine				society for endocrinology	practical diabetes.	No	0	0		To assess importance and novelty			To improve the quality of how the research is reported	To proof the manuscript
4012757697	63718214	2015-06-05 11:55:47	2015-06-05 12:19:45			Specialist Registrar		More than 5 years up to/including 10 years	Dermatology	No		None	At least once a month	The BMJ					The key journal in your field*	CED	BJD	No	1 to 5	6 to 10			To check the research has been conducted correctly	The check the data have been interpreted correctly	To improve the quality of how the research is reported			<br>Somewhat<br>important <br><font size=-2></font>	<br>Important<br><font size=-2></font>	<br>Important<br><font size=-2></font>	<br>Most<br>important<br><font size=-2></font>	<br>Most<br>important<br><font size=-2></font>	<br>Somewhat<br>important <br><font size=-2></font>	<br>Important<br><font size=-2></font>	<br>I have heard of <br>and understand<br>how this type works<br><font size=-2></font>	<br>I have heard of<br>but don’t know<br>how this type works<br><font size=-2></font>	<br>I have heard of<br>but don’t know<br>how this type works<br><font size=-2></font>	<br>I have heard of<br>but don’t know<br>how this type works<br><font size=-2></font>	<br>I have heard of<br>but don’t know<br>how this type works<br><font size=-2></font>	<br>I have heard of<br>but don’t know<br>how this type works<br><font size=-2></font>	At least once a week	Yes	No	<br>I trust<br>peer review<br>in this journal<br><font size=-2></font>	<br>I do not<br>trust or mistrust<br>peer review <br>in this journal<br><font size=-2></font>
4012728869	63718214	2015-06-05 11:57:58	2015-06-05 12:03:47			Core Medical Trainee		More than 10 years up to/including 15 years	Neurology	PhD		None	Every week		The Lancet	The New England Journal of Medicine	PLOS Medicine	BMC Medicine	The key journal in your field*		Neurology	No	6 to 10	0	To assist the editor in their decision making		To check the research has been conducted correctly	The check the data have been interpreted correctly				<br>Most<br>important<br><font size=-2></font>	<br>Not<br>important<br><font size=-2></font>	<br>Most<br>important<br><font size=-2></font>	<br>Most<br>important<br><font size=-2></font>	<br>Somewhat<br>important <br><font size=-2></font>	<br>Somewhat<br>important <br><font size=-2></font>	<br>Important<br><font size=-2></font>	<br>I have heard of <br>and understand<br>how this type works<br><font size=-2></font>	<br>I have heard of <br>and understand<br>how this type works<br><font size=-2></font>	<br>I have heard of <br>and understand<br>how this type works<br><font size=-2></font>	<br>I have never heard<br>of this type<br<font size=-2></font>	<br>I have never heard<br>of this type<br<font size=-2></font>	<br>I have never heard<br>of this type<br<font size=-2></font>	At least once a week	Yes	No	<br>I trust<br>peer review<br>in this journal<br><font size=-2></font>	<br>I trust<br>peer review<br>in this journal<br><font size=-2></font>
4012554819	63718214	2015-06-05 09:39:54	2015-06-05 09:48:12			Specialist Registrar		More than 10 years up to/including 15 years	Audiovestibular medicine	MD		Less than 2 days a week	Every week	The BMJ								No	16 to 20	1 to 5	To assist the editor in their decision making	To assess importance and novelty	To check the research has been conducted correctly	The check the data have been interpreted correctly	To improve the quality of how the research is reported	To proof the manuscript		<br>Important<br><font size=-2></font>	<br>Important<br><font size=-2></font>	<br>Most<br>important<br><font size=-2></font>	<br>Most<br>important<br><font size=-2></font>	<br>Important<br><font size=-2></font>	<br>Somewhat<br>important <br><font size=-2></font>	<br>Somewhat<br>important <br><font size=-2></font>	<br>I have heard of <br>and understand<br>how this type works<br><font size=-2></font>	<br>I have heard of <br>and understand<br>how this type works<br><font size=-2></font>	<br>I have heard of <br>and understand<br>how this type works<br><font size=-2></font>	<br>I have heard of <br>and understand<br>how this type works<br><font size=-2></font>	<br>I have heard of<br>but don’t know<br>how this type works<br><font size=-2></font>	<br>I have never heard<br>of this type<br<font size=-2></font>	At least once a week	Yes	No	<br>I do not<br>trust or mistrust<br>peer review <br>in this journal<br><font size=-2></font>	<br>I do not<br>trust or mistrust<br>peer review <br>in this journal<br><font size=-2></font>
4012474281	63718214	2015-06-05 08:28:51	2015-06-05 08:33:25			Specialist Registrar		0 years up to/ including 5 years	respiratory	No		None	At least once a month							thorax		No	0	0		To assess importance and novelty	To check the research has been conducted correctly	The check the data have been interpreted correctly	To improve the quality of how the research is reported			<br>Somewhat<br>important <br><font size=-2></font>	<br>Important<br><font size=-2></font>	<br>Important<br><font size=-2></font>	<br>Important<br><font size=-2></font>	<br>Important<br><font size=-2></font>	<br>Somewhat<br>important <br><font size=-2></font>	<br>Somewhat<br>important <br><font size=-2></font>	<br>I have heard of<br>but don’t know<br>how this type works<br><font size=-2></font>	<br>I have heard of<br>but don’t know<br>how this type works<br><font size=-2></font>	<br>I have never heard<br>of this type<br<font size=-2></font>	<br>I have never heard<br>of this type<br<font size=-2></font>	<br>I have never heard<br>of this type<br<font size=-2></font>	<br>I have never heard<br>of this type<br<font size=-2></font>	At least once a month	Yes	No	<br>I trust<br>peer review<br>in this journal<br><font size=-2></font>	<br>I have<br>never heard<br>of this journal<br><font size=-2></font>
4012069028	63718214	2015-06-05 02:05:03	2015-06-05 02:11:28			Core Medical Trainee		0 years up to/ including 5 years	General Medicine	No		None	At least once every 3 months	The BMJ		The New England Journal of Medicine						No	1 to 5	0			To check the research has been conducted correctly	The check the data have been interpreted correctly	To improve the quality of how the research is reported	To proof the manuscript		<br>Not<br>important<br><font size=-2></font>	<br>Somewhat<br>important <br><font size=-2></font>	<br>Most<br>important<br><font size=-2></font>	<br>Most<br>important<br><font size=-2></font>	<br>Most<br>important<br><font size=-2></font>	<br>Important<br><font size=-2></font>	<br>Most<br>important<br><font size=-2></font>	<br>I have heard of<br>but don’t know<br>how this type works<br><font size=-2></font>	<br>I have never heard<br>of this type<br<font size=-2></font>	<br>I have heard of<br>but don’t know<br>how this type works<br><font size=-2></font>	<br>I have never heard<br>of this type<br<font size=-2></font>	<br>I have never heard<br>of this type<br<font size=-2></font>	<br>I have never heard<br>of this type<br<font size=-2></font>	At least once a week	No	No	<br>I trust<br>peer review<br>in this journal<br><font size=-2></font>	<br>I do not<br>know anything<br>about peer review<br>in this journal<br><font size=-2></font>
4011941008	63718214	2015-06-05 00:16:08	2015-06-05 00:25:08			Specialist Registrar		More than 10 years up to/including 15 years	Palliative Medicine	Other (please specify)	MA in progress	None	At least once a month						The key journal in your field*		Palliative Medicine	No	0	0		To assess importance and novelty	To check the research has been conducted correctly					<br>Somewhat<br>important <br><font size=-2></font>	<br>Important<br><font size=-2></font>	<br>Most<br>important<br><font size=-2></font>	<br>Important<br><font size=-2></font>	<br>Important<br><font size=-2></font>	<br>Important<br><font size=-2></font>	<br>Somewhat<br>important <br><font size=-2></font>	<br>I have never heard<br>of this type<br<font size=-2></font>	<br>I have heard of<br>but don’t know<br>how this type works<br><font size=-2></font>	<br>I have never heard<br>of this type<br<font size=-2></font>	<br>I have heard of<br>but don’t know<br>how this type works<br><font size=-2></font>	<br>I have heard of<br>but don’t know<br>how this type works<br><font size=-2></font>	<br>I have never heard<br>of this type<br<font size=-2></font>	At least once a month	Yes	No
4011921099	63718214	2015-06-04 23:59:55	2015-06-05 00:09:11			Specialist Registrar		More than 10 years up to/including 15 years	Endocrinology	Other (please specify)	Studying for phd	2 days or more a week	Every week			The New England Journal of Medicine					JCEM	No	1 to 5	1 to 5		To assess importance and novelty						<br>Somewhat<br>important <br><font size=-2></font>	<br>Important<br><font size=-2></font>	<br>Important<br><font size=-2></font>	<br>Somewhat<br>important <br><font size=-2></font>	<br>Important<br><font size=-2></font>	<br>Somewhat<br>important <br><font size=-2></font>	<br>Important<br><font size=-2></font>	<br>I have heard of<br>but don’t know<br>how this type works<br><font size=-2></font>	<br>I have heard of<br>but don’t know<br>how this type works<br><font size=-2></font>	<br>I have heard of <br>and understand<br>how this type works<br><font size=-2></font>	<br>I have heard of <br>and understand<br>how this type works<br><font size=-2></font>	<br>I have heard of<br>but don’t know<br>how this type works<br><font size=-2></font>	<br>I have never heard<br>of this type<br<font size=-2></font>	At least once a week	Yes	Yes	<br>I trust<br>peer review<br>in this journal<br><font size=-2></font>	<br>I trust<br>peer review<br>in this journal<br><font size=-2></font>
4011877410	63718214	2015-06-04 23:27:04	2015-06-04 23:31:52			Specialist Registrar		More than 5 years up to/including 10 years	ID	PhD		None	At least once a month			The New England Journal of Medicine						Yes	1 to 5	1 to 5	To assist the editor in their decision making		To check the research has been conducted correctly	The check the data have been interpreted correctly	To improve the quality of how the research is reported		To detect fraud	<br>Important<br><font size=-2></font>	<br>Important<br><font size=-2></font>	<br>Most<br>important<br><font size=-2></font>	<br>Most<br>important<br><font size=-2></font>	<br>Important<br><font size=-2></font>	<br>Somewhat<br>important <br><font size=-2></font>	<br>Important<br><font size=-2></font>	<br>I have heard of<br>but don’t know<br>how this type works<br><font size=-2></font>	<br>I have heard of <br>and understand<br>how this type works<br><font size=-2></font>	<br>I have heard of <br>and understand<br>how this type works<br><font size=-2></font>	<br>I have heard of<br>but don’t know<br>how this type works<br><font size=-2></font>	<br>I have never heard<br>of this type<br<font size=-2></font>	<br>I have never heard<br>of this type<br<font size=-2></font>	At least once every 3 months	Yes	No	<br>I have<br>some concerns<br>about peer review<br>in this journal<br><font size=-2></font>	<br>I trust<br>peer review<br>in this journal<br><font size=-2></font>
4011649435	63718214	2015-06-04 21:07:31	2015-06-04 21:11:49			Specialist Registrar		0 years up to/ including 5 years	Elderly care and general medicine	Masters		None	At least once a month	The BMJ					The key journal in your field*		age and ageing	No	1 to 5	0	To assist the editor in their decision making	To assess importance and novelty	To check the research has been conducted correctly	The check the data have been interpreted correctly	To improve the quality of how the research is reported	To proof the manuscript	To detect fraud	<br>Important<br><font size=-2></font>	<br>Important<br><font size=-2></font>	<br>Important<br><font size=-2></font>	<br>Important<br><font size=-2></font>	<br>Important<br><font size=-2></font>	<br>Important<br><font size=-2></font>	<br>Important<br><font size=-2></font>	<br>I have heard of<br>but don’t know<br>how this type works<br><font size=-2></font>	<br>I have heard of<br>but don’t know<br>how this type works<br><font size=-2></font>	<br>I have heard of<br>but don’t know<br>how this type works<br><font size=-2></font>	<br>I have heard of<br>but don’t know<br>how this type works<br><font size=-2></font>		<br>I have never heard<br>of this type<br<font size=-2></font>	At least once every 6 months	No	No	<br>I do not<br>know anything<br>about peer review<br>in this journal<br><font size=-2></font>	<br>I do not<br>know anything<br>about peer review<br>in this journal<br><font size=-2></font>
4011635236	63718214	2015-06-04 21:00:33	2015-06-04 21:23:03			Specialist Registrar		More than 5 years up to/including 10 years	Dermatology	No		Less than 2 days a week	At least once a month								British journal of dermatology	No	0	0	To assist the editor in their decision making	To assess importance and novelty	To check the research has been conducted correctly	The check the data have been interpreted correctly	To improve the quality of how the research is reported	To proof the manuscript	To detect fraud								<br>I have never heard<br>of this type<br<font size=-2></font>	<br>I have never heard<br>of this type<br<font size=-2></font>	<br>I have heard of<br>but don’t know<br>how this type works<br><font size=-2></font>	<br>I have never heard<br>of this type<br<font size=-2></font>	<br>I have never heard<br>of this type<br<font size=-2></font>	<br>I have never heard<br>of this type<br<font size=-2></font>	At least once a week	No	No	<br>I trust<br>peer review<br>in this journal<br><font size=-2></font>	<br>I do not<br>know anything<br>about peer review<br>in this journal<br><font size=-2></font>
4011585677	63718214	2015-06-04 20:34:18	2015-06-04 20:47:19			Specialist Registrar		More than 5 years up to/including 10 years	Nephrology	PhD		Less than 2 days a week	Every week			The New England Journal of Medicine			The key journal in your field*		JASN	No	1 to 5	0		To assess importance and novelty	To check the research has been conducted correctly	The check the data have been interpreted correctly	To improve the quality of how the research is reported			<br>Somewhat<br>important <br><font size=-2></font>	<br>Important<br><font size=-2></font>	<br>Most<br>important<br><font size=-2></font>	<br>Most<br>important<br><font size=-2></font>	<br>Most<br>important<br><font size=-2></font>	<br>Somewhat<br>important <br><font size=-2></font>	<br>Somewhat<br>important <br><font size=-2></font>	<br>I have heard of<br>but don’t know<br>how this type works<br><font size=-2></font>	<br>I have heard of<br>but don’t know<br>how this type works<br><font size=-2></font>	<br>I have heard of<br>but don’t know<br>how this type works<br><font size=-2></font>	<br>I have never heard<br>of this type<br<font size=-2></font>	<br>I have never heard<br>of this type<br<font size=-2></font>	<br>I have never heard<br>of this type<br<font size=-2></font>	At least once every 3 months	Yes	No	<br>I trust<br>peer review<br>in this journal<br><font size=-2></font>	<br>I do not<br>trust or mistrust<br>peer review <br>in this journal<br><font size=-2></font>
4011268393	63718214	2015-06-04 18:21:46	2015-06-04 18:27:42			Specialist Registrar		More than 10 years up to/including 15 years	ID GIM	PhD		None	Every week			The New England Journal of Medicine	PLOS Medicine		The key journal in your field*	Clinical Infectious Diseases	Lancet ID	No	16 to 20	0	To assist the editor in their decision making	To assess importance and novelty	To check the research has been conducted correctly	The check the data have been interpreted correctly				<br>Important<br><font size=-2></font>	<br>Most<br>important<br><font size=-2></font>	<br>Most<br>important<br><font size=-2></font>	<br>Most<br>important<br><font size=-2></font>	<br>Not<br>important<br><font size=-2></font>	<br>Not<br>important<br><font size=-2></font>	<br>Not<br>important<br><font size=-2></font>	<br>I have heard of <br>and understand<br>how this type works<br><font size=-2></font>	<br>I have heard of <br>and understand<br>how this type works<br><font size=-2></font>	<br>I have heard of <br>and understand<br>how this type works<br><font size=-2></font>	<br>I have heard of<br>but don’t know<br>how this type works<br><font size=-2></font>	<br>I have heard of <br>and understand<br>how this type works<br><font size=-2></font>	<br>I have never heard<br>of this type<br<font size=-2></font>	At least once a month	Yes	No	<br>I have<br>some concerns<br>about peer review<br>in this journal<br><font size=-2></font>	<br>I do not<br>know anything<br>about peer review<br>in this journal<br><font size=-2></font>
4011196710	63718214	2015-06-04 17:52:15	2015-06-04 19:30:35			Specialist Registrar		More than 15 years up to/including 20 years	Geriatrics	No		Less than 2 days a week	At least once a month	The BMJ	The Lancet	The New England Journal of Medicine						No	1 to 5	1 to 5		To assess importance and novelty	To check the research has been conducted correctly	The check the data have been interpreted correctly	To improve the quality of how the research is reported				<br>Important<br><font size=-2></font>	<br>Important<br><font size=-2></font>	<br>Important<br><font size=-2></font>	<br>Important<br><font size=-2></font>			<br>I have heard of <br>and understand<br>how this type works<br><font size=-2></font>	<br>I have heard of <br>and understand<br>how this type works<br><font size=-2></font>	<br>I have heard of <br>and understand<br>how this type works<br><font size=-2></font>	<br>I have heard of <br>and understand<br>how this type works<br><font size=-2></font>	<br>I have heard of <br>and understand<br>how this type works<br><font size=-2></font>	<br>I have heard of <br>and understand<br>how this type works<br><font size=-2></font>	At least once a month	Yes	Yes	<br>I have<br>never heard<br>of this journal<br><font size=-2></font>	<br>I have<br>never heard<br>of this journal<br><font size=-2></font>
4011185920	63718214	2015-06-04 17:47:43	2015-06-04 17:52:58			Specialist Registrar		More than 5 years up to/including 10 years	Stroke / elderly care	Other (please specify)	MRCP	None	Every week	The BMJ		The New England Journal of Medicine						No	0	0				The check the data have been interpreted correctly				<br>Important<br><font size=-2></font>	<br>Important<br><font size=-2></font>	<br>Important<br><font size=-2></font>	<br>Important<br><font size=-2></font>	<br>Important<br><font size=-2></font>	<br>Important<br><font size=-2></font>	<br>Important<br><font size=-2></font>	<br>I have heard of <br>and understand<br>how this type works<br><font size=-2></font>	<br>I have heard of <br>and understand<br>how this type works<br><font size=-2></font>	<br>I have heard of<br>but don’t know<br>how this type works<br><font size=-2></font>	<br>I have heard of<br>but don’t know<br>how this type works<br><font size=-2></font>	<br>I have heard of<br>but don’t know<br>how this type works<br><font size=-2></font>	<br>I have heard of<br>but don’t know<br>how this type works<br><font size=-2></font>	At least once a week	Yes	Yes	<br>I trust<br>peer review<br>in this journal<br><font size=-2></font>	<br>I do not<br>know anything<br>about peer review<br>in this journal<br><font size=-2></font>
4011112413	63718214	2015-06-04 17:17:43	2015-06-04 17:25:24			Specialist Registrar		More than 5 years up to/including 10 years	neurology	Masters		None	At least once a month	The BMJ	The Lancet	The New England Journal of Medicine			The key journal in your field*		Neurology, practical neurology, JNNP	No	1 to 5	0	To assist the editor in their decision making	To assess importance and novelty	To check the research has been conducted correctly	The check the data have been interpreted correctly	To improve the quality of how the research is reported		To detect fraud	<br>Somewhat<br>important <br><font size=-2></font>	<br>Important<br><font size=-2></font>	<br>Most<br>important<br><font size=-2></font>	<br>Most<br>important<br><font size=-2></font>	<br>Most<br>important<br><font size=-2></font>	<br>Somewhat<br>important <br><font size=-2></font>	<br>Most<br>important<br><font size=-2></font>	<br>I have heard of <br>and understand<br>how this type works<br><font size=-2></font>	<br>I have heard of <br>and understand<br>how this type works<br><font size=-2></font>	<br>I have heard of <br>and understand<br>how this type works<br><font size=-2></font>	<br>I have never heard<br>of this type<br<font size=-2></font>	<br>I have never heard<br>of this type<br<font size=-2></font>	<br>I have never heard<br>of this type<br<font size=-2></font>	At least once a week	Yes	Yes	<br>I do not<br>trust or mistrust<br>peer review <br>in this journal<br><font size=-2></font>	<br>I do not<br>know anything<br>about peer review<br>in this journal<br><font size=-2></font>
4011079213	63718214	2015-06-04 17:04:08	2015-06-04 17:24:36			Specialist Registrar		More than 5 years up to/including 10 years	Geriatric and General medicine	No		None	At least once every 6 months						The key journal in your field*			No	0	1 to 5		To assess importance and novelty	To check the research has been conducted correctly	The check the data have been interpreted correctly	To improve the quality of how the research is reported			<br>Important<br><font size=-2></font>	<br>Important<br><font size=-2></font>	<br>Most<br>important<br><font size=-2></font>	<br>Most<br>important<br><font size=-2></font>	<br>Most<br>important<br><font size=-2></font>	<br>Somewhat<br>important <br><font size=-2></font>	<br>Important<br><font size=-2></font>	<br>I have heard of<br>but don’t know<br>how this type works<br><font size=-2></font>	<br>I have heard of<br>but don’t know<br>how this type works<br><font size=-2></font>	<br>I have heard of <br>and understand<br>how this type works<br><font size=-2></font>	<br>I have heard of <br>and understand<br>how this type works<br><font size=-2></font>	<br>I have heard of <br>and understand<br>how this type works<br><font size=-2></font>	<br>I have never heard<br>of this type<br<font size=-2></font>	At least once a year	Yes	No	<br>I trust<br>peer review<br>in this journal<br><font size=-2></font>	<br>I have<br>never heard<br>of this journal<br><font size=-2></font>
4010995463	63718214	2015-06-04 16:30:48	2015-06-04 16:39:24			Specialist Registrar		More than 5 years up to/including 10 years	ICM	No		None	At least once a month	The BMJ						Anaesthesia	JICM	No	0	0	To assist the editor in their decision making		To check the research has been conducted correctly	The check the data have been interpreted correctly	To improve the quality of how the research is reported			<br>Important<br><font size=-2></font>	<br>Somewhat<br>important <br><font size=-2></font>	<br>Important<br><font size=-2></font>	<br>Important<br><font size=-2></font>	<br>Important<br><font size=-2></font>	<br>Not<br>important<br><font size=-2></font>	<br>Not<br>important<br><font size=-2></font>	<br>I have never heard<br>of this type<br<font size=-2></font>	<br>I have never heard<br>of this type<br<font size=-2></font>	<br>I have heard of<br>but don’t know<br>how this type works<br><font size=-2></font>	<br>I have heard of<br>but don’t know<br>how this type works<br><font size=-2></font>	<br>I have never heard<br>of this type<br<font size=-2></font>	<br>I have never heard<br>of this type<br<font size=-2></font>	At least once every 3 months	Yes	No	<br>I trust<br>peer review<br>in this journal<br><font size=-2></font>	<br>I have<br>never heard<br>of this journal<br><font size=-2></font>
4010973948	63718214	2015-06-04 16:22:29	2015-06-04 16:22:56			Specialist Registrar
4010949188	63718214	2015-06-04 16:13:18	2015-06-04 16:17:13			Specialist Registrar		More than 5 years up to/including 10 years	palliative medicine	Other (please specify)	MA PG Certificate	None	At least once every 3 months								Journal of palliative medicine	No	1 to 5	1 to 5	To assist the editor in their decision making	To assess importance and novelty	To check the research has been conducted correctly	The check the data have been interpreted correctly	To improve the quality of how the research is reported			<br>Somewhat<br>important <br><font size=-2></font>	<br>Important<br><font size=-2></font>	<br>Most<br>important<br><font size=-2></font>	<br>Most<br>important<br><font size=-2></font>	<br>Important<br><font size=-2></font>	<br>Somewhat<br>important <br><font size=-2></font>	<br>Somewhat<br>important <br><font size=-2></font>	<br>I have heard of <br>and understand<br>how this type works<br><font size=-2></font>	<br>I have heard of <br>and understand<br>how this type works<br><font size=-2></font>	<br>I have heard of <br>and understand<br>how this type works<br><font size=-2></font>	<br>I have heard of <br>and understand<br>how this type works<br><font size=-2></font>	<br>I have heard of <br>and understand<br>how this type works<br><font size=-2></font>	<br>I have never heard<br>of this type<br<font size=-2></font>	At least once every 3 months	Yes	Yes	<br>I trust<br>peer review<br>in this journal<br><font size=-2></font>	<br>I have<br>never heard<br>of this journal<br><font size=-2></font>
4010854520	63718214	2015-06-04 15:43:51	2015-06-04 15:57:05			Core Medical Trainee		0 years up to/ including 5 years		No		None	Every week	The BMJ								No	1 to 5	0	To assist the editor in their decision making	To assess importance and novelty	To check the research has been conducted correctly	The check the data have been interpreted correctly				<br>Important<br><font size=-2></font>	<br>Important<br><font size=-2></font>	<br>Most<br>important<br><font size=-2></font>	<br>Important<br><font size=-2></font>	<br>Somewhat<br>important <br><font size=-2></font>	<br>Not<br>important<br><font size=-2></font>	<br>Not<br>important<br><font size=-2></font>	<br>I have heard of <br>and understand<br>how this type works<br><font size=-2></font>	<br>I have heard of <br>and understand<br>how this type works<br><font size=-2></font>	<br>I have heard of <br>and understand<br>how this type works<br><font size=-2></font>	<br>I have never heard<br>of this type<br<font size=-2></font>	<br>I have heard of <br>and understand<br>how this type works<br><font size=-2></font>	<br>I have never heard<br>of this type<br<font size=-2></font>	At least once a week	Yes	No	<br>I trust<br>peer review<br>in this journal<br><font size=-2></font>	<br>I trust<br>peer review<br>in this journal<br><font size=-2></font>
4010642293	63718214	2015-06-04 14:28:08	2015-06-04 14:41:52			Specialist Registrar		More than 5 years up to/including 10 years	diabetes			None	At least once a month	The BMJ	The Lancet	The New England Journal of Medicine						No	1 to 5	0	To assist the editor in their decision making	To assess importance and novelty			To improve the quality of how the research is reported	To proof the manuscript		<br>Most<br>important<br><font size=-2></font>	<br>Most<br>important<br><font size=-2></font>	<br>Somewhat<br>important <br><font size=-2></font>	<br>Important<br><font size=-2></font>	<br>Important<br><font size=-2></font>	<br>Important<br><font size=-2></font>	<br>Somewhat<br>important <br><font size=-2></font>	<br>I have heard of <br>and understand<br>how this type works<br><font size=-2></font>	<br>I have heard of <br>and understand<br>how this type works<br><font size=-2></font>	<br>I have never heard<br>of this type<br<font size=-2></font>	<br>I have never heard<br>of this type<br<font size=-2></font>	<br>I have heard of<br>but don’t know<br>how this type works<br><font size=-2></font>	<br>I have never heard<br>of this type<br<font size=-2></font>	At least once a week	Yes	No	<br>I do not<br>know anything<br>about peer review<br>in this journal<br><font size=-2></font>	<br>I do not<br>know anything<br>about peer review<br>in this journal<br><font size=-2></font>
4010584011	63718214	2015-06-04 14:06:08	2015-06-04 14:12:45			Core Medical Trainee		0 years up to/ including 5 years	Cmt	No		None	At least once a month	The BMJ
4010428872	63718214	2015-06-04 13:07:08	2015-06-04 13:09:11			Specialist Registrar		More than 5 years up to/including 10 years	Palliative care	No		None	At least once a month									No	1 to 5	0		To assess importance and novelty	To check the research has been conducted correctly
4010423650	63718214	2015-06-04 13:03:08	2015-06-04 13:15:34			Specialist Registrar		More than 10 years up to/including 15 years	Audio-vestibular medicine	Masters		Less than 2 days a week	At least once a month	The BMJ			PLOS Medicine		The key journal in your field*		Hearing, Balance and Communication	No	1 to 5	0	To assist the editor in their decision making		To check the research has been conducted correctly	The check the data have been interpreted correctly	To improve the quality of how the research is reported			<br>Somewhat<br>important <br><font size=-2></font>	<br>Somewhat<br>important <br><font size=-2></font>	<br>Most<br>important<br><font size=-2></font>	<br>Most<br>important<br><font size=-2></font>	<br>Most<br>important<br><font size=-2></font>	<br>Somewhat<br>important <br><font size=-2></font>	<br>Somewhat<br>important <br><font size=-2></font>	<br>I have never heard<br>of this type<br<font size=-2></font>	<br>I have never heard<br>of this type<br<font size=-2></font>	<br>I have heard of<br>but don’t know<br>how this type works<br><font size=-2></font>	<br>I have heard of<br>but don’t know<br>how this type works<br><font size=-2></font>	<br>I have never heard<br>of this type<br<font size=-2></font>	<br>I have never heard<br>of this type<br<font size=-2></font>	At least once a month	Yes	No	<br>I trust<br>peer review<br>in this journal<br><font size=-2></font>	<br>I do not<br>know anything<br>about peer review<br>in this journal<br><font size=-2></font>
4010415406	63718214	2015-06-04 13:01:36	2015-06-04 13:11:28			Specialist Registrar		More than 5 years up to/including 10 years	Cardiology	No		None	At least once a month	The BMJ		The New England Journal of Medicine			The key journal in your field*	Heart, Circulation, JACC	Circulation	No	1 to 5	0	To assist the editor in their decision making	To assess importance and novelty	To check the research has been conducted correctly	The check the data have been interpreted correctly	To improve the quality of how the research is reported	To proof the manuscript	To detect fraud	<br>Somewhat<br>important <br><font size=-2></font>	<br>Important<br><font size=-2></font>	<br>Important<br><font size=-2></font>	<br>Most<br>important<br><font size=-2></font>	<br>Most<br>important<br><font size=-2></font>	<br>Important<br><font size=-2></font>	<br>Most<br>important<br><font size=-2></font>	<br>I have heard of <br>and understand<br>how this type works<br><font size=-2></font>	<br>I have heard of <br>and understand<br>how this type works<br><font size=-2></font>	<br>I have never heard<br>of this type<br<font size=-2></font>	<br>I have never heard<br>of this type<br<font size=-2></font>	<br>I have never heard<br>of this type<br<font size=-2></font>	<br>I have never heard<br>of this type<br<font size=-2></font>	At least once a month	Yes	No	<br>I do not<br>trust or mistrust<br>peer review <br>in this journal<br><font size=-2></font>	<br>I have<br>never heard<br>of this journal<br><font size=-2></font>
4010346296	63718214	2015-06-04 12:29:29	2015-06-04 12:32:46			Core Medical Trainee		0 years up to/ including 5 years	core medicine	No		Less than 2 days a week	At least once a month							BJD		No	1 to 5	0			To check the research has been conducted correctly					<br>Important<br><font size=-2></font>	<br>Important<br><font size=-2></font>	<br>Important<br><font size=-2></font>	<br>Important<br><font size=-2></font>	<br>Important<br><font size=-2></font>	<br>Important<br><font size=-2></font>	<br>Important<br><font size=-2></font>	<br>I have heard of<br>but don’t know<br>how this type works<br><font size=-2></font>	<br>I have heard of<br>but don’t know<br>how this type works<br><font size=-2></font>	<br>I have heard of<br>but don’t know<br>how this type works<br><font size=-2></font>	<br>I have heard of<br>but don’t know<br>how this type works<br><font size=-2></font>	<br>I have heard of<br>but don’t know<br>how this type works<br><font size=-2></font>	<br>I have heard of<br>but don’t know<br>how this type works<br><font size=-2></font>	At least once every 3 months	Yes	No	<br>I do not<br>know anything<br>about peer review<br>in this journal<br><font size=-2></font>	<br>I do not<br>know anything<br>about peer review<br>in this journal<br><font size=-2></font>
4010264062	63718214	2015-06-04 11:43:27	2015-06-04 11:52:54			Specialist Registrar		More than 10 years up to/including 15 years	PAlliative MEdicine	No		2 days or more a week	Every week			The New England Journal of Medicine				Education Journals		No	1 to 5	0	To assist the editor in their decision making		To check the research has been conducted correctly	The check the data have been interpreted correctly	To improve the quality of how the research is reported		To detect fraud	<br>Somewhat<br>important <br><font size=-2></font>	<br>Somewhat<br>important <br><font size=-2></font>	<br>Most<br>important<br><font size=-2></font>	<br>Most<br>important<br><font size=-2></font>	<br>Most<br>important<br><font size=-2></font>	<br>Somewhat<br>important <br><font size=-2></font>	<br>Most<br>important<br><font size=-2></font>	<br>I have never heard<br>of this type<br<font size=-2></font>	<br>I have never heard<br>of this type<br<font size=-2></font>	<br>I have never heard<br>of this type<br<font size=-2></font>	<br>I have never heard<br>of this type<br<font size=-2></font>	<br>I have never heard<br>of this type<br<font size=-2></font>	<br>I have never heard<br>of this type<br<font size=-2></font>	At least once a year	Yes	No	<br>I trust<br>peer review<br>in this journal<br><font size=-2></font>	<br>I have<br>never heard<br>of this journal<br><font size=-2></font>
4010253283	63718214	2015-06-04 11:36:10	2015-06-04 12:19:27			Specialist Registrar		More than 10 years up to/including 15 years	Respiratory	Other (please specify)	Awaiting PhD viva	None	Every week	The BMJ				BMC Medicine	The key journal in your field*		Thorax	No	1 to 5	0			To check the research has been conducted correctly	The check the data have been interpreted correctly	To improve the quality of how the research is reported			<br>Somewhat<br>important <br><font size=-2></font>	<br>Important<br><font size=-2></font>	<br>Most<br>important<br><font size=-2></font>	<br>Most<br>important<br><font size=-2></font>	<br>Most<br>important<br><font size=-2></font>	<br>Somewhat<br>important <br><font size=-2></font>	<br>Important<br><font size=-2></font>	<br>I have heard of<br>but don’t know<br>how this type works<br><font size=-2></font>	<br>I have heard of<br>but don’t know<br>how this type works<br><font size=-2></font>	<br>I have heard of <br>and understand<br>how this type works<br><font size=-2></font>	<br>I have heard of <br>and understand<br>how this type works<br><font size=-2></font>	<br>I have never heard<br>of this type<br<font size=-2></font>	<br>I have never heard<br>of this type<br<font size=-2></font>	At least once a week	Yes	Yes	<br>I trust<br>peer review<br>in this journal<br><font size=-2></font>	<br>I trust<br>peer review<br>in this journal<br><font size=-2></font>
4010224705	63718214	2015-06-04 11:16:32	2015-06-04 11:26:23			Core Medical Trainee		0 years up to/ including 5 years	None yet	No		None	At least once every 6 months	The BMJ								No	0	0		To assess importance and novelty	To check the research has been conducted correctly	The check the data have been interpreted correctly	To improve the quality of how the research is reported		To detect fraud	<br>Not<br>important<br><font size=-2></font>	<br>Most<br>important<br><font size=-2></font>	<br>Most<br>important<br><font size=-2></font>	<br>Somewhat<br>important <br><font size=-2></font>	<br>Important<br><font size=-2></font>	<br>Somewhat<br>important <br><font size=-2></font>	<br>Most<br>important<br><font size=-2></font>	<br>I have heard of<br>but don’t know<br>how this type works<br><font size=-2></font>	<br>I have heard of <br>and understand<br>how this type works<br><font size=-2></font>	<br>I have heard of<br>but don’t know<br>how this type works<br><font size=-2></font>	<br>I have never heard<br>of this type<br<font size=-2></font>	<br>I have heard of<br>but don’t know<br>how this type works<br><font size=-2></font>	<br>I have never heard<br>of this type<br<font size=-2></font>	At least once every 6 months	Yes	No	<br>I trust<br>peer review<br>in this journal<br><font size=-2></font>	<br>I do not<br>trust or mistrust<br>peer review <br>in this journal<br><font size=-2></font>
4010221802	63718214	2015-06-04 11:13:19	2015-06-04 11:25:22						Geriatrics			None							The key journal in your field*			No	0	0		To assess importance and novelty		The check the data have been interpreted correctly	To improve the quality of how the research is reported			<br>Somewhat<br>important <br><font size=-2></font>	<br>Important<br><font size=-2></font>	<br>Important<br><font size=-2></font>	<br>Important<br><font size=-2></font>	<br>Important<br><font size=-2></font>	<br>Not<br>important<br><font size=-2></font>	<br>Not<br>important<br><font size=-2></font>	<br>I have heard of<br>but don’t know<br>how this type works<br><font size=-2></font>	<br>I have heard of<br>but don’t know<br>how this type works<br><font size=-2></font>	<br>I have heard of<br>but don’t know<br>how this type works<br><font size=-2></font>	<br>I have heard of <br>and understand<br>how this type works<br><font size=-2></font>	<br>I have heard of <br>and understand<br>how this type works<br><font size=-2></font>	<br>I have never heard<br>of this type<br<font size=-2></font>	At least once every 3 months	Yes	No	<br>I do not<br>trust or mistrust<br>peer review <br>in this journal<br><font size=-2></font>	<br>I do not<br>know anything<br>about peer review<br>in this journal<br><font size=-2></font>
4010218188	63718214	2015-06-04 11:12:00	2015-06-04 11:29:13			Specialist Registrar		More than 5 years up to/including 10 years	Neurology	PhD		None	Every week	The BMJ		The New England Journal of Medicine			The key journal in your field*	Practical Neurology, ACNR	Neurology	No	1 to 5	1 to 5	To assist the editor in their decision making	To assess importance and novelty	To check the research has been conducted correctly	The check the data have been interpreted correctly	To improve the quality of how the research is reported	To proof the manuscript	To detect fraud	<br>Important<br><font size=-2></font>	<br>Important<br><font size=-2></font>	<br>Most<br>important<br><font size=-2></font>	<br>Most<br>important<br><font size=-2></font>	<br>Important<br><font size=-2></font>	<br>Somewhat<br>important <br><font size=-2></font>	<br>Most<br>important<br><font size=-2></font>	<br>I have heard of <br>and understand<br>how this type works<br><font size=-2></font>	<br>I have heard of <br>and understand<br>how this type works<br><font size=-2></font>	<br>I have heard of <br>and understand<br>how this type works<br><font size=-2></font>	<br>I have heard of <br>and understand<br>how this type works<br><font size=-2></font>	<br>I have heard of<br>but don’t know<br>how this type works<br><font size=-2></font>	<br>I have heard of<br>but don’t know<br>how this type works<br><font size=-2></font>	At least once a week	Yes	No	<br>I trust<br>peer review<br>in this journal<br><font size=-2></font>	<br>I do not<br>trust or mistrust<br>peer review <br>in this journal<br><font size=-2></font>
4010206513	63718214	2015-06-04 11:03:01	2015-06-04 11:11:32			Specialist Registrar		More than 5 years up to/including 10 years	Clinical pharmacology and general medicine	Masters		2 days or more a week	Every week		The Lancet							No	6 to 10	1 to 5	To assist the editor in their decision making	To assess importance and novelty	To check the research has been conducted correctly	The check the data have been interpreted correctly	To improve the quality of how the research is reported			<br>Important<br><font size=-2></font>	<br>Important<br><font size=-2></font>	<br>Important<br><font size=-2></font>	<br>Important<br><font size=-2></font>	<br>Important<br><font size=-2></font>	<br>Not<br>important<br><font size=-2></font>	<br>Somewhat<br>important <br><font size=-2></font>	<br>I have heard of <br>and understand<br>how this type works<br><font size=-2></font>	<br>I have heard of <br>and understand<br>how this type works<br><font size=-2></font>	<br>I have heard of <br>and understand<br>how this type works<br><font size=-2></font>	<br>I have never heard<br>of this type<br<font size=-2></font>	<br>I have heard of<br>but don’t know<br>how this type works<br><font size=-2></font>	<br>I have never heard<br>of this type<br<font size=-2></font>	At least once a month	Yes	No	<br>I trust<br>peer review<br>in this journal<br><font size=-2></font>	<br>I trust<br>peer review<br>in this journal<br><font size=-2></font>
4010192166	63718214	2015-06-04 10:52:23	2015-06-04 10:58:12			Specialist Registrar		More than 10 years up to/including 15 years	Respiratory medicine	No		2 days or more a week	Every week		The Lancet	The New England Journal of Medicine			The key journal in your field*		American Journal of Respiratory and Critical Care Medicine, Thorax	No	6 to 10	1 to 5	To assist the editor in their decision making	To assess importance and novelty	To check the research has been conducted correctly	The check the data have been interpreted correctly	To improve the quality of how the research is reported			<br>Somewhat<br>important <br><font size=-2></font>	<br>Somewhat<br>important <br><font size=-2></font>	<br>Most<br>important<br><font size=-2></font>	<br>Most<br>important<br><font size=-2></font>	<br>Somewhat<br>important <br><font size=-2></font>	<br>Not<br>important<br><font size=-2></font>	<br>Not<br>important<br><font size=-2></font>	<br>I have heard of <br>and understand<br>how this type works<br><font size=-2></font>	<br>I have heard of <br>and understand<br>how this type works<br><font size=-2></font>	<br>I have heard of<br>but don’t know<br>how this type works<br><font size=-2></font>	<br>I have heard of<br>but don’t know<br>how this type works<br><font size=-2></font>	<br>I have never heard<br>of this type<br<font size=-2></font>	<br>I have never heard<br>of this type<br<font size=-2></font>	At least once a week	Yes	No	<br>I trust<br>peer review<br>in this journal<br><font size=-2></font>	<br>I trust<br>peer review<br>in this journal<br><font size=-2></font>
4010186411	63718214	2015-06-04 10:18:25	2015-06-04 10:53:46			Specialist Registrar		More than 5 years up to/including 10 years	Geriatric Medicine & General Medicine (Dual Accreditation)	Other (please specify)	Enrolled on MSc starting this September. None currently.	None	At least once a month	The BMJ								No	1 to 5	0			To check the research has been conducted correctly	The check the data have been interpreted correctly	To improve the quality of how the research is reported	To proof the manuscript	To detect fraud	<br>Not<br>important<br><font size=-2></font>	<br>Not<br>important<br><font size=-2></font>	<br>Most<br>important<br><font size=-2></font>	<br>Most<br>important<br><font size=-2></font>	<br>Important<br><font size=-2></font>	<br>Important<br><font size=-2></font>	<br>Important<br><font size=-2></font>	<br>I have heard of <br>and understand<br>how this type works<br><font size=-2></font>	<br>I have heard of <br>and understand<br>how this type works<br><font size=-2></font>	<br>I have heard of <br>and understand<br>how this type works<br><font size=-2></font>	<br>I have heard of<br>but don’t know<br>how this type works<br><font size=-2></font>	<br>I have heard of<br>but don’t know<br>how this type works<br><font size=-2></font>	<br>I have never heard<br>of this type<br<font size=-2></font>	At least once a month	No	No	<br>I trust<br>peer review<br>in this journal<br><font size=-2></font>	<br>I do not<br>trust or mistrust<br>peer review <br>in this journal<br><font size=-2></font>
4010185877	63718214	2015-06-04 10:47:25	2015-06-04 10:58:00			Specialist Registrar		More than 5 years up to/including 10 years	Neurology	No		None	At least once a month							Practical Neurology		No	1 to 5	0		To assess importance and novelty	To check the research has been conducted correctly	The check the data have been interpreted correctly				<br>Somewhat<br>important <br><font size=-2></font>	<br>Important<br><font size=-2></font>	<br>Important<br><font size=-2></font>	<br>Important<br><font size=-2></font>	<br>Important<br><font size=-2></font>	<br>Not<br>important<br><font size=-2></font>	<br>Somewhat<br>important <br><font size=-2></font>	<br>I have heard of <br>and understand<br>how this type works<br><font size=-2></font>	<br>I have heard of<br>but don’t know<br>how this type works<br><font size=-2></font>	<br>I have heard of <br>and understand<br>how this type works<br><font size=-2></font>	<br>I have heard of<br>but don’t know<br>how this type works<br><font size=-2></font>	<br>I have never heard<br>of this type<br<font size=-2></font>	<br>I have never heard<br>of this type<br<font size=-2></font>	At least once every 3 months	Yes	No	<br>I trust<br>peer review<br>in this journal<br><font size=-2></font>	<br>I have<br>never heard<br>of this journal<br><font size=-2></font>
4010183805	63718214	2015-06-04 10:45:25	2015-06-04 10:58:41			Specialist Registrar		0 years up to/ including 5 years	Endocrinology	Masters		None	At least once a month									No	1 to 5	0					To improve the quality of how the research is reported			<br>Not<br>important<br><font size=-2></font>	<br>Not<br>important<br><font size=-2></font>	<br>Not<br>important<br><font size=-2></font>	<br>Not<br>important<br><font size=-2></font>	<br>Somewhat<br>important <br><font size=-2></font>	<br>Not<br>important<br><font size=-2></font>	<br>Not<br>important<br><font size=-2></font>	<br>I have never heard<br>of this type<br<font size=-2></font>	<br>I have never heard<br>of this type<br<font size=-2></font>	<br>I have heard of <br>and understand<br>how this type works<br><font size=-2></font>	<br>I have heard of<br>but don’t know<br>how this type works<br><font size=-2></font>	<br>I have never heard<br>of this type<br<font size=-2></font>	<br>I have never heard<br>of this type<br<font size=-2></font>	At least once a year	No	No	<br>I have<br>some concerns<br>about peer review<br>in this journal<br><font size=-2></font>	<br>I have<br>never heard<br>of this journal<br><font size=-2></font>
4010180535	63718214	2015-06-04 10:43:27	2015-06-04 10:57:49			Specialist Registrar		0 years up to/ including 5 years	GUM/HIV	No		None	At least once a month	The BMJ					The key journal in your field*	HIV Medicine		No	0	0	To assist the editor in their decision making		To check the research has been conducted correctly	The check the data have been interpreted correctly		To proof the manuscript		<br>Somewhat<br>important <br><font size=-2></font>	<br>Important<br><font size=-2></font>	<br>Most<br>important<br><font size=-2></font>	<br>Important<br><font size=-2></font>	<br>Important<br><font size=-2></font>	<br>Somewhat<br>important <br><font size=-2></font>	<br>Somewhat<br>important <br><font size=-2></font>	<br>I have never heard<br>of this type<br<font size=-2></font>	<br>I have never heard<br>of this type<br<font size=-2></font>	<br>I have heard of<br>but don’t know<br>how this type works<br><font size=-2></font>	<br>I have heard of<br>but don’t know<br>how this type works<br><font size=-2></font>	<br>I have never heard<br>of this type<br<font size=-2></font>	<br>I have never heard<br>of this type<br<font size=-2></font>	At least once every 3 months	No	No	<br>I trust<br>peer review<br>in this journal<br><font size=-2></font>	<br>I have<br>never heard<br>of this journal<br><font size=-2></font>
4010168729	63718214	2015-06-04 10:34:14	2015-06-04 10:48:15			Core Medical Trainee		0 years up to/ including 5 years	medicine	No		None	At least once a month	The BMJ					The key journal in your field*	endocrinology and diabetes journals		No	1 to 5	0	To assist the editor in their decision making	To assess importance and novelty	To check the research has been conducted correctly	The check the data have been interpreted correctly				<br>Most<br>important<br><font size=-2></font>	<br>Most<br>important<br><font size=-2></font>	<br>Most<br>important<br><font size=-2></font>	<br>Most<br>important<br><font size=-2></font>	<br>Somewhat<br>important <br><font size=-2></font>	<br>Somewhat<br>important <br><font size=-2></font>	<br>Important<br><font size=-2></font>	<br>I have heard of<br>but don’t know<br>how this type works<br><font size=-2></font>	<br>I have heard of<br>but don’t know<br>how this type works<br><font size=-2></font>	<br>I have never heard<br>of this type<br<font size=-2></font>	<br>I have heard of<br>but don’t know<br>how this type works<br><font size=-2></font>	<br>I have never heard<br>of this type<br<font size=-2></font>	<br>I have never heard<br>of this type<br<font size=-2></font>	At least once a month	No	No	<br>I do not<br>trust or mistrust<br>peer review <br>in this journal<br><font size=-2></font>	<br>I have<br>never heard<br>of this journal<br><font size=-2></font>
4010168696	63718214	2015-06-04 10:34:04	2015-06-04 10:51:26			Core Medical Trainee		0 years up to/ including 5 years	Core medicine, working towards specialising in oncology	No		None	At least once a month	The BMJ								No	1 to 5	0	To assist the editor in their decision making		To check the research has been conducted correctly	The check the data have been interpreted correctly	To improve the quality of how the research is reported			<br>Important<br><font size=-2></font>	<br>Most<br>important<br><font size=-2></font>	<br>Most<br>important<br><font size=-2></font>	<br>Most<br>important<br><font size=-2></font>	<br>Most<br>important<br><font size=-2></font>	<br>Important<br><font size=-2></font>	<br>Most<br>important<br><font size=-2></font>
4010168120	63718214	2015-06-04 10:33:35	2015-06-04 10:34:21			Consultant		More than 15 years up to/including 20 years	respiratory and general (internal) medicine
4010163520	63718214	2015-06-04 10:30:10	2015-06-04 10:35:30			Core Medical Trainee		0 years up to/ including 5 years	Medicine	No		Less than 2 days a week	Every week			The New England Journal of Medicine						No	1 to 5	0	To assist the editor in their decision making	To assess importance and novelty	To check the research has been conducted correctly	The check the data have been interpreted correctly		To proof the manuscript		<br>Important<br><font size=-2></font>	<br>Important<br><font size=-2></font>	<br>Important<br><font size=-2></font>	<br>Important<br><font size=-2></font>	<br>Important<br><font size=-2></font>	<br>Important<br><font size=-2></font>	<br>Important<br><font size=-2></font>	<br>I have heard of <br>and understand<br>how this type works<br><font size=-2></font>	<br>I have heard of<br>but don’t know<br>how this type works<br><font size=-2></font>	<br>I have heard of <br>and understand<br>how this type works<br><font size=-2></font>	<br>I have heard of <br>and understand<br>how this type works<br><font size=-2></font>	<br>I have heard of <br>and understand<br>how this type works<br><font size=-2></font>	<br>I have never heard<br>of this type<br<font size=-2></font>	At least once a week	Yes	No	<br>I have<br>some concerns<br>about peer review<br>in this journal<br><font size=-2></font>	<br>I trust<br>peer review<br>in this journal<br><font size=-2></font>
4010141262	63718214	2015-06-04 10:12:20	2015-06-04 10:17:43			Specialist Registrar		More than 10 years up to/including 15 years	Cardiovascular medicine	PhD		2 days or more a week	Every week	The BMJ		The New England Journal of Medicine	PLOS Medicine	BMC Medicine	The key journal in your field*	Cell/ Nature/ Science/ Circulation/ EHJ/ Heart/ JACC	Circulation	No	1 to 5	1 to 5	To assist the editor in their decision making	To assess importance and novelty	To check the research has been conducted correctly	The check the data have been interpreted correctly	To improve the quality of how the research is reported		To detect fraud	<br>Important<br><font size=-2></font>	<br>Important<br><font size=-2></font>	<br>Important<br><font size=-2></font>	<br>Important<br><font size=-2></font>	<br>Important<br><font size=-2></font>	<br>Somewhat<br>important <br><font size=-2></font>	<br>Important<br><font size=-2></font>	<br>I have heard of<br>but don’t know<br>how this type works<br><font size=-2></font>	<br>I have heard of<br>but don’t know<br>how this type works<br><font size=-2></font>	<br>I have heard of<br>but don’t know<br>how this type works<br><font size=-2></font>	<br>I have heard of<br>but don’t know<br>how this type works<br><font size=-2></font>	<br>I have heard of<br>but don’t know<br>how this type works<br><font size=-2></font>	<br>I have heard of<br>but don’t know<br>how this type works<br><font size=-2></font>	At least once a week	Yes	No	<br>I do not<br>trust or mistrust<br>peer review <br>in this journal<br><font size=-2></font>	<br>I do not<br>trust or mistrust<br>peer review <br>in this journal<br><font size=-2></font>
4010126311	63718214	2015-06-04 09:58:57	2015-06-04 10:08:06			Specialist Registrar		More than 5 years up to/including 10 years	Renal/GIM	No		None	At least once a month	The BMJ					The key journal in your field*		CJASN	No	1 to 5	0	To assist the editor in their decision making	To assess importance and novelty	To check the research has been conducted correctly	The check the data have been interpreted correctly	To improve the quality of how the research is reported			<br>Somewhat<br>important <br><font size=-2></font>	<br>Important<br><font size=-2></font>	<br>Important<br><font size=-2></font>	<br>Important<br><font size=-2></font>	<br>Somewhat<br>important <br><font size=-2></font>	<br>Somewhat<br>important <br><font size=-2></font>	<br>Somewhat<br>important <br><font size=-2></font>	<br>I have never heard<br>of this type<br<font size=-2></font>	<br>I have never heard<br>of this type<br<font size=-2></font>	<br>I have never heard<br>of this type<br<font size=-2></font>	<br>I have never heard<br>of this type<br<font size=-2></font>	<br>I have never heard<br>of this type<br<font size=-2></font>	<br>I have never heard<br>of this type<br<font size=-2></font>	At least once a month	Yes	No	<br>I trust<br>peer review<br>in this journal<br><font size=-2></font>	<br>I do not<br>know anything<br>about peer review<br>in this journal<br><font size=-2></font>
4010117994	63718214	2015-06-04 09:52:59	2015-06-04 09:54:46			Specialist Registrar		More than 15 years up to/including 20 years	Rehabilitation	No		None
4010112788	63718214	2015-06-04 09:48:18	2015-06-04 10:09:10			Specialist Registrar		More than 5 years up to/including 10 years	neurology	No		None	Every week							Practical neurology, ACNR		No	0	0		To assess importance and novelty	To check the research has been conducted correctly	The check the data have been interpreted correctly	To improve the quality of how the research is reported			<br>Somewhat<br>important <br><font size=-2></font>	<br>Important<br><font size=-2></font>	<br>Important<br><font size=-2></font>	<br>Important<br><font size=-2></font>	<br>Important<br><font size=-2></font>	<br>Somewhat<br>important <br><font size=-2></font>	<br>Important<br><font size=-2></font>	<br>I have never heard<br>of this type<br<font size=-2></font>	<br>I have never heard<br>of this type<br<font size=-2></font>	<br>I have never heard<br>of this type<br<font size=-2></font>	<br>I have never heard<br>of this type<br<font size=-2></font>	<br>I have never heard<br>of this type<br<font size=-2></font>	<br>I have never heard<br>of this type<br<font size=-2></font>	At least once a month	Yes	No	<br>I trust<br>peer review<br>in this journal<br><font size=-2></font>	<br>I have<br>never heard<br>of this journal<br><font size=-2></font>
4010105326	63718214	2015-06-04 09:42:17	2015-06-04 09:46:00			Core Medical Trainee		0 years up to/ including 5 years		No		None	Every week	The BMJ		The New England Journal of Medicine						Yes	0	0	To assist the editor in their decision making			The check the data have been interpreted correctly	To improve the quality of how the research is reported	To proof the manuscript		<br>Important<br><font size=-2></font>	<br>Important<br><font size=-2></font>	<br>Important<br><font size=-2></font>	<br>Important<br><font size=-2></font>	<br>Important<br><font size=-2></font>	<br>Important<br><font size=-2></font>	<br>Important<br><font size=-2></font>	<br>I have heard of<br>but don’t know<br>how this type works<br><font size=-2></font>	<br>I have heard of<br>but don’t know<br>how this type works<br><font size=-2></font>	<br>I have never heard<br>of this type<br<font size=-2></font>	<br>I have never heard<br>of this type<br<font size=-2></font>	<br>I have heard of<br>but don’t know<br>how this type works<br><font size=-2></font>	<br>I have never heard<br>of this type<br<font size=-2></font>	At least once a week	Yes	No	<br>I trust<br>peer review<br>in this journal<br><font size=-2></font>	<br>I trust<br>peer review<br>in this journal<br><font size=-2></font>
4010102711	63718214	2015-06-04 09:40:04	2015-06-04 09:48:27			Specialist Registrar		More than 5 years up to/including 10 years	infectious diseases	No		2 days or more a week	Every week			The New England Journal of Medicine			The key journal in your field*			No	6 to 10	1 to 5	To assist the editor in their decision making	To assess importance and novelty	To check the research has been conducted correctly	The check the data have been interpreted correctly				<br>Important<br><font size=-2></font>	<br>Important<br><font size=-2></font>	<br>Most<br>important<br><font size=-2></font>	<br>Most<br>important<br><font size=-2></font>	<br>Important<br><font size=-2></font>	<br>Somewhat<br>important <br><font size=-2></font>	<br>Important<br><font size=-2></font>	<br>I have never heard<br>of this type<br<font size=-2></font>	<br>I have never heard<br>of this type<br<font size=-2></font>	<br>I have never heard<br>of this type<br<font size=-2></font>	<br>I have never heard<br>of this type<br<font size=-2></font>	<br>I have never heard<br>of this type<br<font size=-2></font>	<br>I have never heard<br>of this type<br<font size=-2></font>	At least once a week	Yes	No	<br>I do not<br>trust or mistrust<br>peer review <br>in this journal<br><font size=-2></font>	<br>I do not<br>trust or mistrust<br>peer review <br>in this journal<br><font size=-2></font>
4010100949	63718214	2015-06-04 09:38:25	2015-06-04 09:51:40			Specialist Registrar		More than 5 years up to/including 10 years	Clinical Pharmacology and Therapeutics	Other (please specify)	Currently OOP, due to complete PhD in 3 months	2 days or more a week	Every week						The key journal in your field*		AJRCCM, Critical Care Medicine, Intensive Care Medicine, Critical Care	Yes	1 to 5	6 to 10			To check the research has been conducted correctly	The check the data have been interpreted correctly	To improve the quality of how the research is reported			<br>Somewhat<br>important <br><font size=-2></font>	<br>Somewhat<br>important <br><font size=-2></font>	<br>Most<br>important<br><font size=-2></font>	<br>Important<br><font size=-2></font>	<br>Important<br><font size=-2></font>	<br>Somewhat<br>important <br><font size=-2></font>	<br>Important<br><font size=-2></font>	<br>I have heard of <br>and understand<br>how this type works<br><font size=-2></font>	<br>I have heard of <br>and understand<br>how this type works<br><font size=-2></font>	<br>I have heard of<br>but don’t know<br>how this type works<br><font size=-2></font>	<br>I have never heard<br>of this type<br<font size=-2></font>	<br>I have heard of<br>but don’t know<br>how this type works<br><font size=-2></font>	<br>I have never heard<br>of this type<br<font size=-2></font>	At least once every 3 months	Yes	No	<br>I trust<br>peer review<br>in this journal<br><font size=-2></font>	<br>I do not<br>know anything<br>about peer review<br>in this journal<br><font size=-2></font>
4010095677	63718214	2015-06-04 09:34:01	2015-06-04 09:39:09			Specialist Registrar		More than 5 years up to/including 10 years	Cardiology and GIM	Other (please specify)	Currently enrolled in a full time PhD	2 days or more a week	Every week		The Lancet	The New England Journal of Medicine				JACC, Circulation	JACC, Circulation	No	11 to 15	1 to 5	To assist the editor in their decision making			The check the data have been interpreted correctly	To improve the quality of how the research is reported			<br>Most<br>important<br><font size=-2></font>	<br>Important<br><font size=-2></font>	<br>Important<br><font size=-2></font>	<br>Important<br><font size=-2></font>	<br>Important<br><font size=-2></font>	<br>Somewhat<br>important <br><font size=-2></font>	<br>Important<br><font size=-2></font>	<br>I have heard of <br>and understand<br>how this type works<br><font size=-2></font>	<br>I have heard of <br>and understand<br>how this type works<br><font size=-2></font>	<br>I have heard of <br>and understand<br>how this type works<br><font size=-2></font>	<br>I have heard of<br>but don’t know<br>how this type works<br><font size=-2></font>	<br>I have heard of<br>but don’t know<br>how this type works<br><font size=-2></font>	<br>I have never heard<br>of this type<br<font size=-2></font>	At least once a week	Yes	Yes	<br>I trust<br>peer review<br>in this journal<br><font size=-2></font>	<br>I trust<br>peer review<br>in this journal<br><font size=-2></font>
4010094791	63718214	2015-06-04 09:33:17	2015-06-04 09:37:36			Specialist Registrar		More than 5 years up to/including 10 years	Neurology	No		2 days or more a week	Every week			The New England Journal of Medicine			The key journal in your field*		Brain	No	1 to 5	1 to 5	To assist the editor in their decision making	To assess importance and novelty	To check the research has been conducted correctly	The check the data have been interpreted correctly	To improve the quality of how the research is reported			<br>Important<br><font size=-2></font>	<br>Important<br><font size=-2></font>	<br>Important<br><font size=-2></font>	<br>Important<br><font size=-2></font>	<br>Important<br><font size=-2></font>	<br>Somewhat<br>important <br><font size=-2></font>	<br>Somewhat<br>important <br><font size=-2></font>	<br>I have heard of<br>but don’t know<br>how this type works<br><font size=-2></font>	<br>I have heard of<br>but don’t know<br>how this type works<br><font size=-2></font>	<br>I have heard of<br>but don’t know<br>how this type works<br><font size=-2></font>	<br>I have heard of<br>but don’t know<br>how this type works<br><font size=-2></font>	<br>I have heard of<br>but don’t know<br>how this type works<br><font size=-2></font>	<br>I have never heard<br>of this type<br<font size=-2></font>	At least once a month	Yes	No	<br>I do not<br>know anything<br>about peer review<br>in this journal<br><font size=-2></font>	<br>I do not<br>know anything<br>about peer review<br>in this journal<br><font size=-2></font>
4010086718	63718214	2015-06-04 09:26:11	2015-06-04 09:31:32			Core Medical Trainee		0 years up to/ including 5 years	Acute Medicine	No		None	At least once a month	The BMJ						Acute Medicine		No	1 to 5	0			To check the research has been conducted correctly	The check the data have been interpreted correctly		To proof the manuscript		<br>Important<br><font size=-2></font>	<br>Important<br><font size=-2></font>	<br>Most<br>important<br><font size=-2></font>	<br>Most<br>important<br><font size=-2></font>	<br>Important<br><font size=-2></font>	<br>Important<br><font size=-2></font>	<br>Most<br>important<br><font size=-2></font>	<br>I have heard of<br>but don’t know<br>how this type works<br><font size=-2></font>	<br>I have heard of<br>but don’t know<br>how this type works<br><font size=-2></font>	<br>I have heard of<br>but don’t know<br>how this type works<br><font size=-2></font>	<br>I have never heard<br>of this type<br<font size=-2></font>	<br>I have never heard<br>of this type<br<font size=-2></font>	<br>I have never heard<br>of this type<br<font size=-2></font>	At least once a month	Yes	No	<br>I trust<br>peer review<br>in this journal<br><font size=-2></font>	<br>I have<br>never heard<br>of this journal<br><font size=-2></font>
4010085198	63718214	2015-06-04 09:24:53	2015-06-04 09:28:43			Core Medical Trainee		0 years up to/ including 5 years	Cmt	PhD		None	At least once a month	The BMJ		The New England Journal of Medicine	PLOS Medicine					No	1 to 5	0	To assist the editor in their decision making	To assess importance and novelty		The check the data have been interpreted correctly	To improve the quality of how the research is reported		To detect fraud	<br>Important<br><font size=-2></font>	<br>Important<br><font size=-2></font>	<br>Important<br><font size=-2></font>	<br>Important<br><font size=-2></font>	<br>Important<br><font size=-2></font>	<br>Important<br><font size=-2></font>	<br>Important<br><font size=-2></font>	<br>I have heard of <br>and understand<br>how this type works<br><font size=-2></font>	<br>I have heard of <br>and understand<br>how this type works<br><font size=-2></font>	<br>I have heard of <br>and understand<br>how this type works<br><font size=-2></font>	<br>I have heard of <br>and understand<br>how this type works<br><font size=-2></font>	<br>I have heard of <br>and understand<br>how this type works<br><font size=-2></font>	<br>I have heard of <br>and understand<br>how this type works<br><font size=-2></font>	At least once a month	Yes	No	<br>I do not<br>trust or mistrust<br>peer review <br>in this journal<br><font size=-2></font>	<br>I do not<br>trust or mistrust<br>peer review <br>in this journal<br><font size=-2></font>
4010083446	63718214	2015-06-04 09:23:26	2015-06-04 09:29:08			Specialist Registrar		More than 5 years up to/including 10 years	Cardiology	Masters		2 days or more a week	Every week	The BMJ	The Lancet	The New England Journal of Medicine			The key journal in your field*		Circulation, JACC, JAHA	No	11 to 15	1 to 5	To assist the editor in their decision making		To check the research has been conducted correctly			To proof the manuscript		<br>Important<br><font size=-2></font>	<br>Somewhat<br>important <br><font size=-2></font>	<br>Important<br><font size=-2></font>	<br>Most<br>important<br><font size=-2></font>	<br>Somewhat<br>important <br><font size=-2></font>	<br>Most<br>important<br><font size=-2></font>	<br>Somewhat<br>important <br><font size=-2></font>	<br>I have heard of <br>and understand<br>how this type works<br><font size=-2></font>	<br>I have heard of <br>and understand<br>how this type works<br><font size=-2></font>	<br>I have heard of<br>but don’t know<br>how this type works<br><font size=-2></font>	<br>I have heard of<br>but don’t know<br>how this type works<br><font size=-2></font>	<br>I have never heard<br>of this type<br<font size=-2></font>	<br>I have never heard<br>of this type<br<font size=-2></font>	At least once a month	Yes	No	<br>I have<br>some concerns<br>about peer review<br>in this journal<br><font size=-2></font>	<br>I do not<br>trust or mistrust<br>peer review <br>in this journal<br><font size=-2></font>
4010082745	63718214	2015-06-04 09:22:50	2015-06-04 09:30:23			Specialist Registrar		More than 5 years up to/including 10 years	GUM	Other (please specify)	In third year of PhD	2 days or more a week	Every week	The BMJ	The Lancet	The New England Journal of Medicine	PLOS Medicine		The key journal in your field*	AIDS, AIDS Care, BJOG, PLOS ONE, HIV Medicine	AIDS	No	6 to 10	1 to 5	To assist the editor in their decision making	To assess importance and novelty	To check the research has been conducted correctly		To improve the quality of how the research is reported			<br>Important<br><font size=-2></font>	<br>Somewhat<br>important <br><font size=-2></font>	<br>Most<br>important<br><font size=-2></font>	<br>Most<br>important<br><font size=-2></font>	<br>Most<br>important<br><font size=-2></font>	<br>Somewhat<br>important <br><font size=-2></font>	<br>Not<br>important<br><font size=-2></font>	<br>I have heard of <br>and understand<br>how this type works<br><font size=-2></font>	<br>I have heard of <br>and understand<br>how this type works<br><font size=-2></font>	<br>I have heard of <br>and understand<br>how this type works<br><font size=-2></font>	<br>I have heard of <br>and understand<br>how this type works<br><font size=-2></font>	<br>I have heard of<br>but don’t know<br>how this type works<br><font size=-2></font>	<br>I have heard of<br>but don’t know<br>how this type works<br><font size=-2></font>	At least once a month	Yes	No	<br>I trust<br>peer review<br>in this journal<br><font size=-2></font>	<br>I do not<br>trust or mistrust<br>peer review <br>in this journal<br><font size=-2></font>
4010079799	63718214	2015-06-04 09:20:19	2015-06-04 09:21:26			Specialist Registrar		More than 5 years up to/including 10 years	Respiratory and GIM	No		None	At least once a month			The New England Journal of Medicine			The key journal in your field*		Thorax	No	1 to 5	0
4010068809	63718214	2015-06-04 09:11:05	2015-06-04 09:19:50			Specialist Registrar		More than 5 years up to/including 10 years	Neurology	PhD		None	Every week							practical neurology		Yes	0	0		To assess importance and novelty	To check the research has been conducted correctly	The check the data have been interpreted correctly	To improve the quality of how the research is reported			<br>Somewhat<br>important <br><font size=-2></font>	<br>Important<br><font size=-2></font>	<br>Most<br>important<br><font size=-2></font>	<br>Most<br>important<br><font size=-2></font>	<br>Important<br><font size=-2></font>	<br>Somewhat<br>important <br><font size=-2></font>	<br>Somewhat<br>important <br><font size=-2></font>	<br>I have heard of <br>and understand<br>how this type works<br><font size=-2></font>	<br>I have heard of <br>and understand<br>how this type works<br><font size=-2></font>	<br>I have never heard<br>of this type<br<font size=-2></font>	<br>I have never heard<br>of this type<br<font size=-2></font>	<br>I have never heard<br>of this type<br<font size=-2></font>	<br>I have never heard<br>of this type<br<font size=-2></font>	At least once a month	Yes	No	<br>I do not<br>know anything<br>about peer review<br>in this journal<br><font size=-2></font>	<br>I do not<br>know anything<br>about peer review<br>in this journal<br><font size=-2></font>
4010064326	63718214	2015-06-04 09:07:18	2015-06-04 09:12:29			Specialist Registrar		More than 5 years up to/including 10 years	Sport and Exercise Medicine	Masters		Less than 2 days a week	Every week	The BMJ								No	0	0				The check the data have been interpreted correctly	To improve the quality of how the research is reported	To proof the manuscript		<br>Important<br><font size=-2></font>	<br>Important<br><font size=-2></font>	<br>Most<br>important<br><font size=-2></font>	<br>Most<br>important<br><font size=-2></font>	<br>Most<br>important<br><font size=-2></font>	<br>Important<br><font size=-2></font>	<br>Most<br>important<br><font size=-2></font>	<br>I have heard of<br>but don’t know<br>how this type works<br><font size=-2></font>	<br>I have heard of<br>but don’t know<br>how this type works<br><font size=-2></font>	<br>I have heard of<br>but don’t know<br>how this type works<br><font size=-2></font>	<br>I have heard of<br>but don’t know<br>how this type works<br><font size=-2></font>	<br>I have heard of<br>but don’t know<br>how this type works<br><font size=-2></font>	<br>I have never heard<br>of this type<br<font size=-2></font>	At least once a month	Yes	No	<br>I trust<br>peer review<br>in this journal<br><font size=-2></font>	<br>I have<br>never heard<br>of this journal<br><font size=-2></font>
4010062863	63718214	2015-06-04 09:06:14	2015-06-04 09:21:02			Specialist Registrar		More than 10 years up to/including 15 years	Gastroenterology	No		None	At least once a month	The BMJ					The key journal in your field*		Gut gastro ibd jcc	No	more than 20	1 to 5		To assess importance and novelty	To check the research has been conducted correctly	The check the data have been interpreted correctly	To improve the quality of how the research is reported			<br>Not<br>important<br><font size=-2></font>	<br>Important<br><font size=-2></font>	<br>Important<br><font size=-2></font>	<br>Important<br><font size=-2></font>	<br>Important<br><font size=-2></font>	<br>Not<br>important<br><font size=-2></font>	<br>Not<br>important<br><font size=-2></font>	<br>I have heard of <br>and understand<br>how this type works<br><font size=-2></font>	<br>I have heard of <br>and understand<br>how this type works<br><font size=-2></font>	<br>I have heard of <br>and understand<br>how this type works<br><font size=-2></font>	<br>I have heard of <br>and understand<br>how this type works<br><font size=-2></font>	<br>I have heard of <br>and understand<br>how this type works<br><font size=-2></font>	<br>I have heard of <br>and understand<br>how this type works<br><font size=-2></font>	At least once a month	Yes	No	<br>I have<br>some concerns<br>about peer review<br>in this journal<br><font size=-2></font>	<br>I have<br>some concerns<br>about peer review<br>in this journal<br><font size=-2></font>
4010060451	63718214	2015-06-04 09:04:20	2015-06-04 09:06:41			Specialist Registrar		More than 5 years up to/including 10 years	Clinical pharmacology	Other (please specify)	grad certificate teaching	2 days or more a week	Every week									Yes	1 to 5	0	To assist the editor in their decision making	To assess importance and novelty	To check the research has been conducted correctly	The check the data have been interpreted correctly	To improve the quality of how the research is reported	To proof the manuscript	To detect fraud
4010058100	63718214	2015-06-04 09:02:24	2015-06-04 09:02:39
4010056164	63718214	2015-06-04 09:00:47	2015-06-04 09:04:38			Specialist Registrar		More than 5 years up to/including 10 years	Clinical Pharmacology	PhD		2 days or more a week	Every week	The BMJ	The Lancet	The New England Journal of Medicine			The key journal in your field*	Nature, Science, Nature Medicine,	Gastroenterology	No	more than 20	more than 20	To assist the editor in their decision making	To assess importance and novelty	To check the research has been conducted correctly	The check the data have been interpreted correctly	To improve the quality of how the research is reported	To proof the manuscript	To detect fraud	<br>Important<br><font size=-2></font>	<br>Most<br>important<br><font size=-2></font>	<br>Most<br>important<br><font size=-2></font>	<br>Most<br>important<br><font size=-2></font>	<br>Most<br>important<br><font size=-2></font>	<br>Somewhat<br>important <br><font size=-2></font>	<br>Important<br><font size=-2></font>	<br>I have heard of <br>and understand<br>how this type works<br><font size=-2></font>	<br>I have heard of <br>and understand<br>how this type works<br><font size=-2></font>	<br>I have heard of <br>and understand<br>how this type works<br><font size=-2></font>	<br>I have never heard<br>of this type<br<font size=-2></font>	<br>I have never heard<br>of this type<br<font size=-2></font>	<br>I have never heard<br>of this type<br<font size=-2></font>	At least once a week	Yes	No	<br>I do not<br>trust or mistrust<br>peer review <br>in this journal<br><font size=-2></font>	<br>I do not<br>know anything<br>about peer review<br>in this journal<br><font size=-2></font>
4010049860	63718214	2015-06-04 08:55:26	2015-06-04 09:11:30			Specialist Registrar		More than 10 years up to/including 15 years	Cardiology	Masters		Less than 2 days a week	Every week			The New England Journal of Medicine			The key journal in your field*		Circulation	No	11 to 15	1 to 5	To assist the editor in their decision making	To assess importance and novelty	To check the research has been conducted correctly	The check the data have been interpreted correctly	To improve the quality of how the research is reported	To proof the manuscript		<br>Important<br><font size=-2></font>	<br>Most<br>important<br><font size=-2></font>	<br>Most<br>important<br><font size=-2></font>	<br>Most<br>important<br><font size=-2></font>	<br>Most<br>important<br><font size=-2></font>	<br>Most<br>important<br><font size=-2></font>	<br>Important<br><font size=-2></font>	<br>I have heard of<br>but don’t know<br>how this type works<br><font size=-2></font>	<br>I have heard of<br>but don’t know<br>how this type works<br><font size=-2></font>	<br>I have heard of<br>but don’t know<br>how this type works<br><font size=-2></font>	<br>I have heard of<br>but don’t know<br>how this type works<br><font size=-2></font>	<br>I have heard of<br>but don’t know<br>how this type works<br><font size=-2></font>	<br>I have heard of<br>but don’t know<br>how this type works<br><font size=-2></font>	At least once a week	Yes	No	<br>I do not<br>trust or mistrust<br>peer review <br>in this journal<br><font size=-2></font>	<br>I do not<br>trust or mistrust<br>peer review <br>in this journal<br><font size=-2></font>
4010046607	63718214	2015-06-04 08:52:29	2015-06-04 08:58:39			Specialist Registrar		More than 5 years up to/including 10 years	Hepatology	Masters		2 days or more a week	Every week		The Lancet	The New England Journal of Medicine		BMC Medicine		GUT, Hepatology, Journal of Hepatology	Hepatology	No	1 to 5	1 to 5	To assist the editor in their decision making	To assess importance and novelty	To check the research has been conducted correctly	The check the data have been interpreted correctly	To improve the quality of how the research is reported	To proof the manuscript		<br>Important<br><font size=-2></font>	<br>Important<br><font size=-2></font>	<br>Important<br><font size=-2></font>	<br>Important<br><font size=-2></font>	<br>Important<br><font size=-2></font>	<br>Somewhat<br>important <br><font size=-2></font>	<br>Somewhat<br>important <br><font size=-2></font>	<br>I have heard of <br>and understand<br>how this type works<br><font size=-2></font>	<br>I have heard of <br>and understand<br>how this type works<br><font size=-2></font>	<br>I have heard of <br>and understand<br>how this type works<br><font size=-2></font>	<br>I have heard of <br>and understand<br>how this type works<br><font size=-2></font>	<br>I have never heard<br>of this type<br<font size=-2></font>	<br>I have never heard<br>of this type<br<font size=-2></font>	At least once a week	Yes	No	<br>I have<br>some concerns<br>about peer review<br>in this journal<br><font size=-2></font>	<br>I have<br>some concerns<br>about peer review<br>in this journal<br><font size=-2></font>
4010042808	63718214	2015-06-04 08:49:14	2015-06-04 08:53:48			Specialist Registrar		More than 5 years up to/including 10 years	Geris	No		None	At least once a month			The New England Journal of Medicine			The key journal in your field*	Clinical medicine	Age and ageing	Yes	1 to 5	0	To assist the editor in their decision making	To assess importance and novelty	To check the research has been conducted correctly	The check the data have been interpreted correctly	To improve the quality of how the research is reported	To proof the manuscript	To detect fraud	<br>Most<br>important<br><font size=-2></font>	<br>Most<br>important<br><font size=-2></font>	<br>Most<br>important<br><font size=-2></font>	<br>Most<br>important<br><font size=-2></font>	<br>Most<br>important<br><font size=-2></font>	<br>Most<br>important<br><font size=-2></font>	<br>Most<br>important<br><font size=-2></font>	<br>I have heard of<br>but don’t know<br>how this type works<br><font size=-2></font>	<br>I have heard of<br>but don’t know<br>how this type works<br><font size=-2></font>	<br>I have heard of<br>but don’t know<br>how this type works<br><font size=-2></font>	<br>I have heard of<br>but don’t know<br>how this type works<br><font size=-2></font>	<br>I have heard of<br>but don’t know<br>how this type works<br><font size=-2></font>	<br>I have heard of<br>but don’t know<br>how this type works<br><font size=-2></font>	Less than once a year	Yes	No	<br>I trust<br>peer review<br>in this journal<br><font size=-2></font>	<br>I have<br>never heard<br>of this journal<br><font size=-2></font>
4010040173	63718214	2015-06-04 08:46:58	2015-06-04 08:52:41			Specialist Registrar		0 years up to/ including 5 years	Neurology	No		2 days or more a week	Every week		The Lancet	The New England Journal of Medicine			The key journal in your field*		Multiple	No	6 to 10	1 to 5	To assist the editor in their decision making	To assess importance and novelty	To check the research has been conducted correctly	The check the data have been interpreted correctly	To improve the quality of how the research is reported	To proof the manuscript	To detect fraud	<br>Important<br><font size=-2></font>	<br>Somewhat<br>important <br><font size=-2></font>	<br>Important<br><font size=-2></font>	<br>Most<br>important<br><font size=-2></font>	<br>Important<br><font size=-2></font>	<br>Somewhat<br>important <br><font size=-2></font>	<br>Somewhat<br>important <br><font size=-2></font>	<br>I have heard of <br>and understand<br>how this type works<br><font size=-2></font>	<br>I have heard of <br>and understand<br>how this type works<br><font size=-2></font>	<br>I have heard of <br>and understand<br>how this type works<br><font size=-2></font>	<br>I have heard of <br>and understand<br>how this type works<br><font size=-2></font>	<br>I have never heard<br>of this type<br<font size=-2></font>	<br>I have never heard<br>of this type<br<font size=-2></font>	At least once a month	Yes	No	<br>I have<br>some concerns<br>about peer review<br>in this journal<br><font size=-2></font>	<br>I do not<br>trust or mistrust<br>peer review <br>in this journal<br><font size=-2></font>
4010040158	63718214	2015-06-04 08:46:55	2015-06-04 08:54:13			Specialist Registrar		More than 5 years up to/including 10 years	Respiratory Medicine	No		2 days or more a week	Every week									No	1 to 5	0	To assist the editor in their decision making	To assess importance and novelty	To check the research has been conducted correctly	The check the data have been interpreted correctly	To improve the quality of how the research is reported	To proof the manuscript		<br>Somewhat<br>important <br><font size=-2></font>	<br>Important<br><font size=-2></font>	<br>Most<br>important<br><font size=-2></font>	<br>Most<br>important<br><font size=-2></font>	<br>Most<br>important<br><font size=-2></font>	<br>Somewhat<br>important <br><font size=-2></font>	<br>Not<br>important<br><font size=-2></font>	<br>I have heard of <br>and understand<br>how this type works<br><font size=-2></font>	<br>I have heard of <br>and understand<br>how this type works<br><font size=-2></font>	<br>I have heard of <br>and understand<br>how this type works<br><font size=-2></font>	<br>I have never heard<br>of this type<br<font size=-2></font>	<br>I have never heard<br>of this type<br<font size=-2></font>	<br>I have never heard<br>of this type<br<font size=-2></font>	At least once a month	Yes	No	<br>I trust<br>peer review<br>in this journal<br><font size=-2></font>	<br>I do not<br>know anything<br>about peer review<br>in this journal<br><font size=-2></font>
4010040045	63718214	2015-06-04 08:42:44	2015-06-04 08:51:52			Specialist Registrar		More than 5 years up to/including 10 years	infectious diseases	No		2 days or more a week	Every week	The BMJ	The Lancet	The New England Journal of Medicine	PLOS Medicine		The key journal in your field*		CID, EID, JI	No	1 to 5	1 to 5		To assess importance and novelty	To check the research has been conducted correctly	The check the data have been interpreted correctly	To improve the quality of how the research is reported	To proof the manuscript		<br>Important<br><font size=-2></font>	<br>Important<br><font size=-2></font>	<br>Important<br><font size=-2></font>	<br>Important<br><font size=-2></font>	<br>Important<br><font size=-2></font>	<br>Important<br><font size=-2></font>	<br>Important<br><font size=-2></font>	<br>I have heard of <br>and understand<br>how this type works<br><font size=-2></font>	<br>I have heard of <br>and understand<br>how this type works<br><font size=-2></font>	<br>I have never heard<br>of this type<br<font size=-2></font>	<br>I have never heard<br>of this type<br<font size=-2></font>	<br>I have never heard<br>of this type<br<font size=-2></font>	<br>I have never heard<br>of this type<br<font size=-2></font>	At least once a month	Yes	No	<br>I have<br>some concerns<br>about peer review<br>in this journal<br><font size=-2></font>	<br>I do not<br>know anything<br>about peer review<br>in this journal<br><font size=-2></font>
4010038513	63718214	2015-06-04 08:45:12	2015-06-04 08:48:44			Specialist Registrar		More than 5 years up to/including 10 years	Palliative Care	No			At least once a month						The key journal in your field*		Palliative Medicine		0			To assess importance and novelty	To check the research has been conducted correctly	The check the data have been interpreted correctly	To improve the quality of how the research is reported		To detect fraud
4010037831	63718214	2015-06-04 08:44:49	2015-06-04 08:47:20			Specialist Registrar		More than 5 years up to/including 10 years	Clinical Pharmacology	Other (please specify)	In second year of PhD programme	2 days or more a week	Every week			The New England Journal of Medicine						No	1 to 5	1 to 5	To assist the editor in their decision making	To assess importance and novelty	To check the research has been conducted correctly	The check the data have been interpreted correctly	To improve the quality of how the research is reported		To detect fraud
4010037426	63718214	2015-06-04 08:44:17	2015-06-04 08:47:58			Specialist Registrar		More than 10 years up to/including 15 years	GIM	No		None	At least once every 3 months			The New England Journal of Medicine						No
4010036444	63718214	2015-06-04 08:43:32	2015-06-04 08:48:56			Specialist Registrar		0 years up to/ including 5 years	Neurology	Other (please specify)	Pg cert	2 days or more a week	Every week	The BMJ	The Lancet	The New England Journal of Medicine			The key journal in your field*		Brain		1 to 5	0	To assist the editor in their decision making	To assess importance and novelty	To check the research has been conducted correctly	The check the data have been interpreted correctly				<br>Somewhat<br>important <br><font size=-2></font>	<br>Most<br>important<br><font size=-2></font>	<br>Important<br><font size=-2></font>	<br>Most<br>important<br><font size=-2></font>	<br>Somewhat<br>important <br><font size=-2></font>	<br>Not<br>important<br><font size=-2></font>	<br>Not<br>important<br><font size=-2></font>	<br>I have heard of <br>and understand<br>how this type works<br><font size=-2></font>	<br>I have heard of <br>and understand<br>how this type works<br><font size=-2></font>	<br>I have heard of <br>and understand<br>how this type works<br><font size=-2></font>	<br>I have heard of <br>and understand<br>how this type works<br><font size=-2></font>	<br>I have heard of <br>and understand<br>how this type works<br><font size=-2></font>	<br>I have never heard<br>of this type<br<font size=-2></font>	At least once a week	Yes	Yes	<br>I trust<br>peer review<br>in this journal<br><font size=-2></font>	<br>I do not<br>know anything<br>about peer review<br>in this journal<br><font size=-2></font>
4009969738	63718214	2015-06-04 07:46:48	2015-06-04 07:47:13
[truncated: 19 more columns]
